# Supplementary material for: Predicting sport event outcomes using deep learning
Source: PeerJ Comput Sci. 2025 Jul 21;11:e3011. doi: 10.7717/peerj-cs.3011 (PMC12453701; doi:10.7717/peerj-cs.3011)
Supplement: Supplemental Information 1 [file peerj-cs-11-3011-s001.zip]

Archive with 8 entries (7 files):
- data/
- data/data.csv
- data/processed_data.csv
- README.md
- model.py
- training.py
- process_data.py
- benchmarking.py
