# Supplementary material for: Predicting sport event outcomes using deep learning
Source: PeerJ Comput Sci. 2025 Jul 21;11:e3011. doi: 10.7717/peerj-cs.3011 (PMC12453701; doi:10.7717/peerj-cs.3011)
Supplement: Supplemental Information 1 [file peerj-cs-11-3011-s001.zip › data/data.csv]

match_api_id	home_team_goals_difference	away_team_goals_difference	games_won_home_team	games_won_away_team	games_against_won	games_against_lost	League_1.0	League_1729.0	League_4769.0	League_7809.0	League_10257.0	League_13274.0	League_15722.0	League_17642.0	League_19694.0	League_21518.0	League_24558.0	home_player_1_overall_rating	home_player_2_overall_rating	home_player_3_overall_rating	home_player_4_overall_rating	home_player_5_overall_rating	home_player_6_overall_rating	home_player_7_overall_rating	home_player_8_overall_rating	home_player_9_overall_rating	home_player_10_overall_rating	home_player_11_overall_rating	away_player_1_overall_rating	away_player_2_overall_rating	away_player_3_overall_rating	away_player_4_overall_rating	away_player_5_overall_rating	away_player_6_overall_rating	away_player_7_overall_rating	away_player_8_overall_rating	away_player_9_overall_rating	away_player_10_overall_rating	away_player_11_overall_rating	B365_Win	B365_Draw	B365_Defeat	BW_Win	BW_Draw	BW_Defeat	label
493017.0	0.0	0.0	0.0	0.0	0.0	0.0	True	False	False	False	False	False	False	False	False	False	False	58.0	57.0	67.0	53.0	60.0	63.0	60.0	66.0	50.0	65.0	58.0	62.0	70.0	59.0	55.0	54.0	72.0	67.0	65.0	70.0	68.0	63.0	0.3138041733547351	0.2768860353130016	0.40930979133226325	0.3078247766655903	0.27941018189645894	0.4127650414379507	Win
493025.0	0.0	0.0	0.0	0.0	0.0	0.0	True	False	False	False	False	False	False	False	False	False	False	64.0	64.0	63.0	62.0	62.0	72.0	68.0	67.0	69.0	68.0	65.0	73.0	67.0	66.0	67.0	66.0	70.0	69.0	68.0	67.0	73.0	68.0	0.3271786022433132	0.28628127696289907	0.3865401207937877	0.2904929577464789	0.3001760563380282	0.409330985915493	Defeat
493027.0	0.0	0.0	0.0	0.0	0.0	0.0	True	False	False	False	False	False	False	False	False	False	False	67.0	72.0	69.0	69.0	72.0	75.0	74.0	70.0	74.0	64.0	69.0	61.0	66.0	61.0	60.0	49.0	64.0	67.0	66.0	55.0	58.0	64.0	0.6728971962616822	0.20934579439252335	0.11775700934579439	0.6722689075630252	0.226890756302521	0.10084033613445377	Win
493034.0	1.0	2.0	1.0	1.0	0.0	0.0	True	False	False	False	False	False	False	False	False	False	False	58.0	57.0	67.0	65.0	66.0	60.0	53.0	60.0	50.0	64.0	58.0	67.0	72.0	72.0	66.0	67.0	75.0	70.0	74.0	74.0	70.0	69.0	0.2074074074074074	0.2592592592592593	0.5333333333333333	0.19271727928546892	0.2744761250429406	0.5328065956715906	Win
493040.0	-2.0	0.0	0.0	0.0	0.0	0.0	True	False	False	False	False	False	False	False	False	False	False	61.0	66.0	61.0	61.0	60.0	64.0	67.0	66.0	64.0	58.0	55.0	64.0	62.0	57.0	57.0	51.0	58.0	66.0	57.0	60.0	63.0	65.0	0.5352112676056339	0.26760563380281693	0.1971830985915493	0.5657593688362919	0.25499013806706117	0.17925049309664695	Draw
493045.0	0.0	-2.0	0.0	0.0	0.0	0.0	True	False	False	False	False	False	False	False	False	False	False	66.0	69.0	64.0	63.0	63.0	69.0	64.0	69.0	71.0	67.0	68.0	61.0	64.0	66.0	61.0	49.0	67.0	66.0	64.0	55.0	58.0	56.0	0.5538013116346855	0.25382560116589753	0.19237308719941704	0.5632691700852004	0.26506784474597667	0.17166298516882295	Win
493048.0	0.0	2.0	0.0	2.0	0.0	0.0	True	False	False	False	False	False	False	False	False	False	False	64.0	62.0	57.0	57.0	51.0	66.0	57.0	60.0	56.0	63.0	65.0	58.0	65.0	57.0	67.0	50.0	66.0	60.0	53.0	60.0	64.0	58.0	0.4166666666666667	0.2777777777777778	0.3055555555555556	0.4112271540469974	0.28720626631853785	0.30156657963446476	Win
493061.0	1.0	2.0	1.0	1.0	0.0	0.0	True	False	False	False	False	False	False	False	False	False	False	67.0	72.0	72.0	69.0	72.0	71.0	75.0	74.0	74.0	70.0	69.0	73.0	69.0	67.0	66.0	67.0	70.0	71.0	68.0	66.0	73.0	68.0	0.5521375611295157	0.263448493453226	0.18441394541725822	0.5437462517491838	0.26707536482974614	0.18917838342107016	Win
493062.0	1.0	-1.0	1.0	0.0	0.0	0.0	True	False	False	False	False	False	False	False	False	False	False	64.0	59.0	57.0	57.0	51.0	66.0	57.0	60.0	56.0	63.0	65.0	62.0	69.0	70.0	55.0	54.0	63.0	67.0	63.0	68.0	72.0	63.0	0.29352734570998495	0.28901154039136984	0.41746111389864526	0.29277566539923955	0.2750316856780735	0.43219264892268694	Win
493082.0	2.0	1.0	2.0	1.0	0.0	0.0	True	False	False	False	False	False	False	False	False	False	False	64.0	59.0	57.0	57.0	51.0	58.0	66.0	57.0	60.0	65.0	66.0	66.0	67.0	63.0	65.0	63.0	69.0	64.0	69.0	71.0	66.0	68.0	0.28624535315985133	0.2775712515489468	0.43618339529120204	0.315220985341122	0.27642455637606084	0.40835445828281713	Defeat
493089.0	-3.0	0.0	0.0	0.0	0.0	0.0	True	False	False	False	False	False	False	False	False	False	False	61.0	66.0	61.0	61.0	60.0	67.0	66.0	49.0	55.0	65.0	58.0	63.0	74.0	75.0	64.0	71.0	71.0	76.0	75.0	54.0	76.0	56.0	0.1658110129961569	0.2533223809663508	0.5808666060374923	0.16337648823187342	0.264285495669207	0.5723380160989195	Draw
493092.0	3.0	-3.0	2.0	0.0	0.0	0.0	True	False	False	False	False	False	False	False	False	False	False	66.0	69.0	67.0	63.0	65.0	69.0	64.0	69.0	71.0	61.0	68.0	64.0	64.0	62.0	62.0	63.0	66.0	68.0	67.0	62.0	67.0	64.0	0.6687079676631565	0.21003298753392446	0.12125904480291906	0.6935630099728015	0.20036264732547598	0.10607434270172258	Win
493094.0	0.0	0.0	0.0	2.0	0.0	0.0	True	False	False	False	False	False	False	False	False	False	False	64.0	65.0	56.0	63.0	59.0	64.0	70.0	64.0	63.0	63.0	62.0	64.0	59.0	62.0	57.0	66.0	57.0	51.0	60.0	65.0	56.0	57.0	0.5808666060374923	0.2533223809663508	0.1658110129961569	0.598705501618123	0.2394822006472492	0.16181229773462785	Win
493097.0	0.0	1.0	0.0	1.0	0.0	0.0	True	False	False	False	False	False	False	False	False	False	False	63.0	75.0	64.0	65.0	71.0	71.0	76.0	75.0	54.0	76.0	74.0	73.0	70.0	64.0	66.0	66.0	70.0	71.0	68.0	66.0	68.0	65.0	0.6500776404176282	0.2161921021250311	0.13373025745734066	0.6197403614064846	0.2364798747472112	0.14377976384630442	Win
493103.0	2.0	-1.0	2.0	2.0	0.0	0.0	True	False	False	False	False	False	False	False	False	False	False	67.0	72.0	72.0	69.0	72.0	71.0	70.0	74.0	74.0	57.0	69.0	64.0	59.0	63.0	62.0	51.0	58.0	66.0	57.0	60.0	56.0	65.0	0.8250825082508252	0.1254125412541254	0.0495049504950495	0.7903266926466839	0.14531813380922895	0.06435517354408711	Win
493105.0	-4.0	1.0	0.0	1.0	0.0	0.0	True	False	False	False	False	False	False	False	False	False	False	50.0	64.0	62.0	62.0	63.0	68.0	67.0	62.0	69.0	68.0	65.0	64.0	65.0	59.0	64.0	64.0	56.0	63.0	63.0	62.0	63.0	70.0	0.3579175704989154	0.28416485900216926	0.3579175704989154	0.37572254335260113	0.27745664739884396	0.34682080924855485	Win
493106.0	-1.0	4.0	1.0	3.0	0.0	0.0	True	False	False	False	False	False	False	False	False	False	False	62.0	69.0	66.0	70.0	59.0	65.0	67.0	55.0	68.0	62.0	70.0	67.0	72.0	72.0	69.0	72.0	75.0	74.0	70.0	71.0	74.0	69.0	0.11475409836065573	0.22950819672131145	0.6557377049180327	0.13987138263665594	0.23311897106109325	0.6270096463022508	Defeat
493107.0	4.0	2.0	3.0	1.0	0.0	0.0	True	False	False	False	False	False	False	False	False	False	False	66.0	67.0	63.0	65.0	63.0	69.0	64.0	69.0	71.0	66.0	68.0	63.0	75.0	64.0	65.0	59.0	71.0	65.0	76.0	75.0	76.0	74.0	0.2113142708725288	0.2407870507573815	0.5478986783700897	0.1991450842343475	0.2516972592406337	0.5491576565250189	Defeat
665321.0	-3.0	3.0	1.0	3.0	0.0	1.0	True	False	False	False	False	False	False	False	False	False	False	64.0	64.0	64.0	63.0	62.0	68.0	67.0	62.0	65.0	67.0	69.0	66.0	67.0	63.0	65.0	63.0	69.0	64.0	61.0	68.0	66.0	68.0	0.31718569780853517	0.2768166089965398	0.405997693194925	0.32727272727272727	0.2727272727272727	0.39999999999999997	Defeat
665322.0	0.0	-3.0	0.0	0.0	0.0	0.0	True	False	False	False	False	False	False	False	False	False	False	68.0	66.0	66.0	66.0	59.0	65.0	68.0	58.0	63.0	68.0	51.0	61.0	61.0	61.0	60.0	49.0	65.0	66.0	67.0	66.0	56.0	55.0	0.40070832279281565	0.27928155831014423	0.32001011889704023	0.43829605051910525	0.27646366263512795	0.28524028684576685	Draw
665323.0	0.0	6.0	0.0	4.0	0.0	0.0	True	False	False	False	False	False	False	False	False	False	False	64.0	64.0	58.0	57.0	58.0	60.0	66.0	57.0	66.0	63.0	60.0	71.0	72.0	72.0	69.0	72.0	70.0	74.0	74.0	70.0	69.0	68.0	0.15975352958634237	0.2551618875337413	0.5850845828799163	0.16340361445783133	0.2567771084337349	0.5798192771084337	Defeat
665411.0	6.0	14.0	5.0	8.0	0.0	1.0	True	False	False	False	False	False	False	False	False	False	False	73.0	69.0	67.0	68.0	63.0	67.0	71.0	68.0	67.0	72.0	68.0	71.0	72.0	70.0	73.0	70.0	70.0	77.0	74.0	61.0	73.0	66.0	0.3661971830985915	0.28169014084507044	0.35211267605633795	0.37005430566330483	0.28782001551590375	0.3421256788207913	Win
665417.0	-1.0	-8.0	4.0	0.0	0.0	0.0	True	False	False	False	False	False	False	False	False	False	False	70.0	60.0	65.0	62.0	55.0	66.0	64.0	62.0	65.0	64.0	67.0	61.0	68.0	66.0	66.0	64.0	68.0	64.0	64.0	69.0	66.0	67.0	0.4917509313464608	0.2846194784459819	0.22362959020755718	0.47817557626287394	0.27954879843060326	0.2422756253065228	Win
665421.0	0.0	-7.0	3.0	1.0	0.0	0.0	True	False	False	False	False	False	False	False	False	False	False	64.0	68.0	64.0	66.0	64.0	69.0	72.0	64.0	68.0	69.0	56.0	67.0	65.0	68.0	63.0	63.0	63.0	64.0	60.0	59.0	63.0	64.0	0.5433938829374321	0.2685918335662164	0.18801428349635152	0.5189873417721519	0.25949367088607594	0.22151898734177217	Win
665425.0	6.0	11.0	5.0	6.0	0.0	0.0	True	False	False	False	False	False	False	False	False	False	False	73.0	69.0	67.0	67.0	68.0	69.0	71.0	68.0	67.0	68.0	69.0	71.0	69.0	69.0	69.0	65.0	69.0	65.0	71.0	68.0	70.0	69.0	0.538243626062323	0.2691218130311615	0.19263456090651557	0.51438349828878	0.2687077976135418	0.2169087040976783	Win
665427.0	-3.0	1.0	1.0	5.0	0.0	1.0	True	False	False	False	False	False	False	False	False	False	False	64.0	70.0	62.0	63.0	63.0	70.0	69.0	68.0	67.0	70.0	64.0	70.0	60.0	65.0	58.0	55.0	66.0	64.0	62.0	65.0	67.0	64.0	0.4942894589028271	0.27710166635461525	0.2286088747425576	0.4600811907983762	0.27604871447902574	0.2638700947225981	Defeat
665429.0	-6.0	2.0	1.0	4.0	0.0	0.0	True	False	False	False	False	False	False	False	False	False	False	67.0	67.0	64.0	63.0	64.0	65.0	69.0	71.0	65.0	63.0	63.0	64.0	68.0	64.0	66.0	64.0	69.0	72.0	64.0	68.0	69.0	56.0	0.48044136239990803	0.27807363702540133	0.2414850005746906	0.4652686762778506	0.2791612057667104	0.25557011795543905	Win
665430.0	-10.0	-5.0	0.0	2.0	0.0	0.0	True	False	False	False	False	False	False	False	False	False	False	73.0	67.0	67.0	66.0	64.0	68.0	64.0	69.0	68.0	67.0	65.0	62.0	64.0	64.0	67.0	65.0	70.0	68.0	64.0	66.0	66.0	65.0	0.4361833952912019	0.2862453531598513	0.27757125154894674	0.4228187919463088	0.28859060402684567	0.28859060402684567	Draw
665435.0	-9.0	10.0	1.0	5.0	0.0	0.0	True	False	False	False	False	False	False	False	False	False	False	67.0	65.0	63.0	64.0	64.0	63.0	65.0	63.0	59.0	63.0	64.0	70.0	73.0	67.0	73.0	66.0	76.0	76.0	74.0	68.0	65.0	77.0	0.16641901931649333	0.26151560178306094	0.5720653789004458	0.16340361445783133	0.2567771084337349	0.5798192771084337	Win
665438.0	8.0	-2.0	5.0	2.0	0.0	0.0	True	False	False	False	False	False	False	False	False	False	False	63.0	73.0	74.0	66.0	73.0	76.0	76.0	68.0	65.0	67.0	66.0	67.0	67.0	63.0	64.0	63.0	65.0	69.0	71.0	65.0	63.0	63.0	0.6292134831460674	0.23595505617977527	0.1348314606741573	0.6217616580310881	0.22694300518134716	0.15129533678756477	Draw
665443.0	-4.0	-2.0	2.0	2.0	0.0	0.0	True	False	False	False	False	False	False	False	False	False	False	62.0	64.0	64.0	67.0	66.0	70.0	65.0	65.0	66.0	65.0	63.0	64.0	60.0	64.0	61.0	63.0	66.0	65.0	67.0	63.0	60.0	63.0	0.5143906919779547	0.2614819350887937	0.2241273729332517	0.477029702970297	0.2746534653465347	0.2483168316831683	Draw
665445.0	2.0	11.0	6.0	7.0	1.0	0.0	True	False	False	False	False	False	False	False	False	False	False	70.0	60.0	65.0	58.0	55.0	66.0	64.0	62.0	65.0	64.0	67.0	71.0	70.0	73.0	67.0	71.0	77.0	74.0	70.0	61.0	72.0	74.0	0.27631578947368424	0.27631578947368424	0.4473684210526316	0.2750975159104907	0.27099158283719976	0.4539109012523096	Defeat
665536.0	11.0	-10.0	7.0	0.0	0.0	0.0	True	False	False	False	False	False	False	False	False	False	False	71.0	70.0	73.0	70.0	67.0	72.0	74.0	61.0	66.0	72.0	74.0	61.0	68.0	67.0	67.0	64.0	66.0	64.0	69.0	65.0	66.0	51.0	0.7271285034373347	0.18759915388683238	0.0852723426758329	0.7424200470718537	0.16468226498684754	0.09289768794129862	Win
665541.0	8.0	-2.0	5.0	4.0	0.0	0.0	True	False	False	False	False	False	False	False	False	False	False	71.0	69.0	69.0	69.0	65.0	69.0	65.0	67.0	68.0	70.0	69.0	64.0	68.0	64.0	64.0	68.0	69.0	64.0	65.0	68.0	69.0	56.0	0.5518087063151441	0.26057633353770693	0.187614960147149	0.5177664974619288	0.266497461928934	0.21573604060913704	Defeat
665543.0	-2.0	-1.0	2.0	5.0	0.0	0.0	True	False	False	False	False	False	False	False	False	False	False	64.0	60.0	64.0	63.0	63.0	66.0	65.0	67.0	63.0	60.0	63.0	70.0	60.0	65.0	58.0	55.0	66.0	64.0	62.0	65.0	64.0	67.0	0.3756449948400413	0.28895768833849333	0.33539731682146545	0.3708987161198288	0.2796005706134094	0.34950071326676174	Win
665548.0	8.0	8.0	5.0	6.0	1.0	0.0	True	False	False	False	False	False	False	False	False	False	False	70.0	67.0	73.0	66.0	67.0	75.0	64.0	65.0	67.0	76.0	77.0	73.0	67.0	68.0	70.0	63.0	67.0	69.0	68.0	67.0	71.0	69.0	0.42669584245076586	0.2844638949671772	0.2888402625820569	0.4324324324324324	0.28378378378378377	0.28378378378378377	Win
665554.0	-3.0	-7.0	2.0	2.0	1.0	0.0	True	False	False	False	False	False	False	False	False	False	False	62.0	65.0	64.0	64.0	65.0	70.0	65.0	68.0	63.0	66.0	65.0	67.0	65.0	64.0	68.0	64.0	63.0	65.0	63.0	59.0	63.0	64.0	0.4473684210526316	0.27631578947368424	0.27631578947368424	0.44217687074829937	0.27891156462585037	0.27891156462585037	Win
665556.0	-12.0	0.0	0.0	3.0	0.0	0.0	True	False	False	False	False	False	False	False	False	False	False	61.0	68.0	66.0	67.0	67.0	66.0	64.0	69.0	68.0	66.0	65.0	64.0	64.0	63.0	66.0	60.0	65.0	67.0	63.0	60.0	63.0	63.0	0.47134935304990755	0.27726432532347506	0.2513863216266174	0.45379876796714574	0.2792607802874743	0.2669404517453799	Draw
665570.0	11.0	-7.0	7.0	2.0	1.0	0.0	True	False	False	False	False	False	False	False	False	False	False	71.0	70.0	73.0	70.0	67.0	72.0	77.0	74.0	73.0	61.0	74.0	64.0	62.0	60.0	64.0	60.0	65.0	60.0	61.0	56.0	63.0	62.0	0.8031206975676917	0.13423588802202846	0.06264341441027994	0.788069835111542	0.1394277400581959	0.07250242483026187	Win
665574.0	-1.0	-4.0	2.0	4.0	0.0	0.0	True	False	False	False	False	False	False	False	False	False	False	67.0	67.0	64.0	63.0	55.0	65.0	69.0	64.0	71.0	63.0	65.0	70.0	60.0	62.0	63.0	55.0	66.0	64.0	62.0	65.0	64.0	67.0	0.5220012055455093	0.26100060277275466	0.21699819168173598	0.5183052981919583	0.2707564990555006	0.21093820275254116	Win
665575.0	6.0	8.0	4.0	5.0	0.0	1.0	True	False	False	False	False	False	False	False	False	False	False	71.0	68.0	69.0	69.0	65.0	65.0	71.0	66.0	68.0	70.0	69.0	70.0	67.0	73.0	66.0	67.0	74.0	75.0	67.0	76.0	77.0	66.0	0.3239263803680982	0.2846625766871166	0.3914110429447853	0.3029259896729776	0.28399311531841653	0.41308089500860584	Win
665586.0	11.0	0.0	7.0	3.0	1.0	0.0	True	False	False	False	False	False	False	False	False	False	False	71.0	72.0	70.0	73.0	67.0	70.0	74.0	70.0	61.0	73.0	74.0	64.0	60.0	64.0	63.0	63.0	66.0	64.0	65.0	67.0	63.0	63.0	0.7512991833704529	0.1633259094283593	0.08537490720118782	0.7250193648334624	0.17428350116188998	0.10069713400464755	Win
665591.0	8.0	-3.0	5.0	2.0	2.0	0.0	True	False	False	False	False	False	False	False	False	False	False	71.0	68.0	69.0	69.0	65.0	69.0	69.0	65.0	71.0	70.0	69.0	62.0	65.0	64.0	64.0	63.0	70.0	65.0	68.0	66.0	50.0	63.0	0.577454180266131	0.259854381119759	0.16269143861410998	0.5663620876568066	0.26266067833359147	0.17097723400960202	Win
665596.0	-1.0	-9.0	5.0	2.0	0.0	0.0	True	False	False	False	False	False	False	False	False	False	False	64.0	68.0	64.0	64.0	68.0	69.0	64.0	65.0	68.0	66.0	69.0	64.0	62.0	60.0	64.0	60.0	65.0	60.0	61.0	56.0	63.0	69.0	0.6866642573183954	0.19660281893747744	0.11673292374412723	0.6728538283062645	0.20185614849187936	0.12529002320185617	Win
665598.0	6.0	2.0	4.0	6.0	0.0	0.0	True	False	False	False	False	False	False	False	False	False	False	70.0	74.0	67.0	73.0	67.0	76.0	75.0	65.0	66.0	76.0	72.0	64.0	68.0	64.0	64.0	68.0	69.0	64.0	65.0	68.0	66.0	69.0	0.4811372334609076	0.2843083652268999	0.23455440131219243	0.49077702379814586	0.27936538277740613	0.22985759342444806	Draw
665603.0	-3.0	11.0	2.0	7.0	0.0	1.0	True	False	False	False	False	False	False	False	False	False	False	64.0	65.0	64.0	65.0	63.0	63.0	65.0	68.0	66.0	70.0	65.0	71.0	72.0	70.0	73.0	67.0	70.0	77.0	74.0	70.0	61.0	73.0	0.17850621297822117	0.26032156059323924	0.5611722264285397	0.18866517524235646	0.26249067859806113	0.5488441461595824	Defeat
665604.0	-12.0	8.0	0.0	6.0	0.0	1.0	True	False	False	False	False	False	False	False	False	False	False	61.0	68.0	66.0	67.0	67.0	66.0	68.0	66.0	64.0	69.0	67.0	73.0	69.0	67.0	69.0	70.0	71.0	68.0	68.0	67.0	69.0	69.0	0.19742911033269403	0.26049674280008245	0.5420741468672235	0.18866517524235646	0.26249067859806113	0.5488441461595824	Defeat
665619.0	2.0	-4.0	3.0	2.0	0.0	0.0	True	False	False	False	False	False	False	False	False	False	False	67.0	67.0	63.0	63.0	55.0	69.0	71.0	64.0	65.0	65.0	63.0	64.0	65.0	64.0	67.0	63.0	63.0	65.0	68.0	66.0	50.0	70.0	0.5420741468672235	0.26049674280008245	0.19742911033269403	0.5488387415582276	0.26634821281502224	0.1848130456267501	Win
665626.0	17.0	9.0	8.0	7.0	1.0	1.0	True	False	False	False	False	False	False	False	False	False	False	71.0	72.0	70.0	73.0	70.0	67.0	74.0	62.0	70.0	77.0	74.0	73.0	69.0	67.0	71.0	67.0	69.0	68.0	70.0	68.0	67.0	69.0	0.5420741468672235	0.26049674280008245	0.19742911033269403	0.5190839694656488	0.26717557251908397	0.21374045801526714	Win
665632.0	-13.0	8.0	0.0	5.0	0.0	1.0	True	False	False	False	False	False	False	False	False	False	False	61.0	68.0	66.0	67.0	67.0	66.0	68.0	66.0	64.0	69.0	67.0	71.0	68.0	69.0	69.0	65.0	69.0	69.0	71.0	69.0	67.0	68.0	0.2611940298507463	0.26865671641791045	0.4701492537313433	0.23541887592788968	0.27465535524920465	0.4899257688229055	Defeat
665633.0	1.0	-8.0	3.0	2.0	0.0	0.0	True	False	False	False	False	False	False	False	False	False	False	64.0	64.0	64.0	63.0	63.0	66.0	64.0	65.0	67.0	67.0	60.0	67.0	63.0	63.0	64.0	62.0	64.0	65.0	63.0	59.0	63.0	60.0	0.47134935304990755	0.27726432532347506	0.2513863216266174	0.45556119857795835	0.28034535297105134	0.26409344845099036	Draw
665634.0	-5.0	-12.0	4.0	3.0	1.0	0.0	True	False	False	False	False	False	False	False	False	False	False	61.0	65.0	58.0	63.0	66.0	64.0	60.0	58.0	64.0	67.0	63.0	64.0	68.0	64.0	64.0	68.0	68.0	64.0	68.0	63.0	66.0	69.0	0.3897043622079801	0.28778168286127764	0.3225139549307422	0.38679969301611666	0.28856485034535684	0.3246354566385265	Win
665326.0	-1.0	0.0	1.0	0.0	0.0	0.0	True	False	False	False	False	False	False	False	False	False	False	73.0	67.0	66.0	67.0	71.0	58.0	69.0	70.0	68.0	73.0	68.0	68.0	66.0	66.0	60.0	62.0	65.0	68.0	58.0	63.0	68.0	51.0	0.6131386861313869	0.25547445255474455	0.13138686131386862	0.6056782334384858	0.2523659305993691	0.14195583596214512	Win
665327.0	8.0	-5.0	5.0	1.0	0.0	0.0	True	False	False	False	False	False	False	False	False	False	False	71.0	72.0	72.0	69.0	72.0	75.0	70.0	74.0	74.0	69.0	68.0	50.0	64.0	64.0	63.0	62.0	69.0	72.0	67.0	62.0	65.0	63.0	0.7194244604316546	0.18705035971223022	0.09352517985611511	0.7272727272727273	0.18181818181818182	0.09090909090909091	Win
665329.0	-3.0	-3.0	0.0	1.0	0.0	0.0	True	False	False	False	False	False	False	False	False	False	False	61.0	66.0	61.0	60.0	49.0	65.0	67.0	66.0	55.0	58.0	63.0	62.0	70.0	55.0	54.0	59.0	65.0	68.0	67.0	70.0	62.0	61.0	0.42669584245076586	0.2844638949671772	0.2888402625820569	0.40371456500488756	0.2883675464320626	0.30791788856304986	Draw
665330.0	5.0	1.0	4.0	2.0	0.0	0.0	True	False	False	False	False	False	False	False	False	False	False	66.0	67.0	63.0	65.0	63.0	69.0	61.0	64.0	69.0	68.0	66.0	58.0	57.0	63.0	57.0	62.0	65.0	66.0	60.0	59.0	60.0	65.0	0.6345177664974619	0.2436548223350254	0.1218274111675127	0.6204483607619542	0.23675003239600884	0.14280160684203708	Win
665332.0	0.0	-2.0	1.0	0.0	0.0	0.0	True	False	False	False	False	False	False	False	False	False	False	64.0	65.0	63.0	59.0	61.0	64.0	61.0	58.0	63.0	64.0	55.0	64.0	58.0	57.0	58.0	58.0	66.0	57.0	65.0	66.0	63.0	63.0	0.5352112676056339	0.26760563380281693	0.1971830985915493	0.5183052981919583	0.2707564990555006	0.21093820275254116	Draw
665333.0	0.0	3.0	0.0	2.0	0.0	0.0	True	False	False	False	False	False	False	False	False	False	False	64.0	63.0	64.0	66.0	70.0	69.0	70.0	69.0	62.0	67.0	65.0	63.0	74.0	65.0	71.0	76.0	76.0	75.0	59.0	71.0	74.0	59.0	0.2570093457943925	0.2803738317757009	0.4626168224299065	0.2422756253065228	0.27954879843060326	0.47817557626287394	Draw
665639.0	7.0	-5.0	6.0	2.0	2.0	0.0	True	False	False	False	False	False	False	False	False	False	False	73.0	69.0	67.0	69.0	70.0	67.0	71.0	68.0	67.0	69.0	68.0	64.0	65.0	64.0	67.0	65.0	63.0	65.0	68.0	50.0	70.0	65.0	0.6515264333581534	0.22338049143708116	0.12509307520476545	0.6250382989153748	0.24168147558061157	0.13328022550401375	Win
665641.0	6.0	-14.0	4.0	0.0	1.0	0.0	True	False	False	False	False	False	False	False	False	False	False	70.0	67.0	66.0	67.0	68.0	68.0	75.0	65.0	67.0	72.0	77.0	61.0	68.0	67.0	67.0	66.0	64.0	68.0	64.0	64.0	69.0	67.0	0.6254295532646048	0.2405498281786942	0.13402061855670103	0.6469807564698076	0.23224950232249503	0.1207697412076974	Win
665647.0	8.0	10.0	5.0	7.0	0.0	0.0	True	False	False	False	False	False	False	False	False	False	False	71.0	68.0	69.0	69.0	65.0	69.0	68.0	65.0	71.0	69.0	67.0	71.0	70.0	73.0	70.0	67.0	72.0	70.0	77.0	74.0	62.0	74.0	0.30420841683366734	0.28577154308617236	0.41002004008016035	0.3181076672104404	0.27895595432300163	0.4029363784665579	Draw
665653.0	8.0	3.0	6.0	4.0	2.0	0.0	True	False	False	False	False	False	False	False	False	False	False	71.0	70.0	73.0	70.0	67.0	72.0	70.0	77.0	62.0	73.0	74.0	67.0	67.0	63.0	63.0	64.0	65.0	69.0	64.0	71.0	63.0	65.0	0.6728971962616822	0.20934579439252335	0.11775700934579439	0.6719766093663356	0.21096940061501235	0.11705399001865201	Win
665655.0	-5.0	8.0	2.0	5.0	0.0	0.0	True	False	False	False	False	False	False	False	False	False	False	64.0	65.0	67.0	63.0	63.0	70.0	65.0	68.0	65.0	65.0	50.0	70.0	74.0	66.0	67.0	67.0	68.0	67.0	75.0	64.0	65.0	77.0	0.26829268292682923	0.2845528455284553	0.4471544715447154	0.2629416598192276	0.2834839769926048	0.45357436318816763	Win
665657.0	-14.0	4.0	0.0	6.0	0.0	1.0	True	False	False	False	False	False	False	False	False	False	False	61.0	68.0	67.0	67.0	64.0	66.0	68.0	66.0	64.0	66.0	67.0	64.0	68.0	64.0	64.0	68.0	69.0	64.0	65.0	63.0	66.0	69.0	0.3225139549307422	0.28778168286127764	0.3897043622079801	0.31807704972011847	0.2877839973658215	0.3941389529140599	Win
665659.0	1.0	9.0	3.0	7.0	0.0	0.0	True	False	False	False	False	False	False	False	False	False	False	64.0	60.0	64.0	63.0	63.0	63.0	64.0	65.0	67.0	63.0	63.0	73.0	69.0	67.0	69.0	70.0	67.0	69.0	68.0	71.0	67.0	69.0	0.2513863216266174	0.27726432532347506	0.47134935304990755	0.27099158283719976	0.2750975159104907	0.4539109012523096	Defeat
665666.0	3.0	9.0	4.0	7.0	0.0	0.0	True	False	False	False	False	False	False	False	False	False	False	70.0	74.0	67.0	73.0	67.0	74.0	68.0	75.0	65.0	72.0	77.0	71.0	70.0	73.0	70.0	67.0	72.0	70.0	77.0	74.0	62.0	74.0	0.3141116751269035	0.2899492385786802	0.39593908629441626	0.32971415909594504	0.2924883669399512	0.3777974739641037	Defeat
665672.0	2.0	-2.0	6.0	3.0	1.0	0.0	True	False	False	False	False	False	False	False	False	False	False	64.0	68.0	64.0	64.0	68.0	69.0	71.0	64.0	65.0	66.0	69.0	64.0	64.0	67.0	63.0	66.0	65.0	65.0	50.0	70.0	65.0	64.0	0.5518087063151441	0.26057633353770693	0.187614960147149	0.5488387415582276	0.26634821281502224	0.1848130456267501	Defeat
665674.0	-4.0	12.0	1.0	8.0	0.0	0.0	True	False	False	False	False	False	False	False	False	False	False	67.0	70.0	67.0	62.0	56.0	70.0	68.0	62.0	62.0	64.0	65.0	73.0	69.0	68.0	65.0	70.0	67.0	69.0	69.0	67.0	71.0	69.0	0.32001011889704023	0.27928155831014423	0.40070832279281565	0.274649361523969	0.2832321540715931	0.442118484404438	Win
665675.0	2.0	0.0	4.0	0.0	0.0	0.0	True	False	False	False	False	False	False	False	False	False	False	67.0	67.0	63.0	63.0	64.0	65.0	69.0	64.0	71.0	63.0	63.0	64.0	63.0	65.0	62.0	60.0	63.0	63.0	63.0	63.0	61.0	64.0	0.5318883948831162	0.2556019230966086	0.21250968202027506	0.4899257688229055	0.27465535524920465	0.23541887592788968	Win
665679.0	-9.0	-12.0	1.0	2.0	0.0	0.0	True	False	False	False	False	False	False	False	False	False	False	61.0	68.0	67.0	67.0	64.0	66.0	68.0	66.0	64.0	66.0	65.0	64.0	62.0	60.0	60.0	51.0	60.0	61.0	64.0	56.0	63.0	67.0	0.6013229104028863	0.2453397474443776	0.15333734215273598	0.5667506297229219	0.2518891687657431	0.181360201511335	Defeat
665680.0	-2.0	-2.0	3.0	5.0	0.0	1.0	True	False	False	False	False	False	False	False	False	False	False	64.0	63.0	60.0	64.0	64.0	66.0	65.0	63.0	60.0	63.0	63.0	64.0	68.0	64.0	66.0	64.0	69.0	64.0	65.0	68.0	66.0	69.0	0.35211267605633795	0.28169014084507044	0.3661971830985915	0.37005430566330483	0.28782001551590375	0.3421256788207913	Win
665681.0	-6.0	-3.0	4.0	3.0	0.0	1.0	True	False	False	False	False	False	False	False	False	False	False	61.0	60.0	65.0	58.0	58.0	66.0	67.0	62.0	62.0	64.0	63.0	70.0	67.0	73.0	74.0	67.0	76.0	72.0	68.0	75.0	65.0	77.0	0.3055555555555556	0.2777777777777778	0.4166666666666667	0.29277566539923955	0.2750316856780735	0.43219264892268694	Draw
665686.0	-3.0	0.0	3.0	3.0	1.0	0.0	True	False	False	False	False	False	False	False	False	False	False	70.0	67.0	74.0	73.0	67.0	68.0	78.0	75.0	65.0	76.0	72.0	64.0	63.0	61.0	60.0	63.0	66.0	65.0	67.0	63.0	60.0	63.0	0.5611722264285397	0.26032156059323924	0.17850621297822117	0.5663620876568066	0.26266067833359147	0.17097723400960202	Win
665687.0	-2.0	-8.0	0.0	2.0	0.0	0.0	True	False	False	False	False	False	False	False	False	False	False	64.0	65.0	63.0	62.0	60.0	63.0	63.0	63.0	63.0	64.0	59.0	67.0	65.0	68.0	63.0	64.0	64.0	65.0	63.0	59.0	63.0	65.0	0.4248366013071895	0.2875816993464052	0.2875816993464052	0.4323725055432372	0.2793791574279379	0.2882483370288248	Defeat
665689.0	8.0	4.0	5.0	5.0	1.0	0.0	True	False	False	False	False	False	False	False	False	False	False	71.0	68.0	69.0	66.0	65.0	69.0	69.0	67.0	68.0	70.0	69.0	67.0	67.0	63.0	63.0	64.0	65.0	69.0	64.0	71.0	65.0	63.0	0.562008242787561	0.2502810041213938	0.18771075309104535	0.5333970294449751	0.2628333188569443	0.2037696516980804	Defeat
665695.0	-6.0	13.0	4.0	8.0	0.0	1.0	True	False	False	False	False	False	False	False	False	False	False	64.0	68.0	64.0	64.0	68.0	64.0	65.0	68.0	66.0	69.0	67.0	71.0	72.0	70.0	73.0	70.0	74.0	62.0	66.0	70.0	77.0	74.0	0.208955223880597	0.26865671641791045	0.5223880597014926	0.20196280991735532	0.2634297520661157	0.5346074380165289	Defeat
665698.0	20.0	-3.0	9.0	0.0	0.0	0.0	True	False	False	False	False	False	False	False	False	False	False	71.0	72.0	73.0	74.0	67.0	77.0	70.0	62.0	77.0	72.0	66.0	64.0	65.0	62.0	60.0	60.0	63.0	63.0	63.0	59.0	64.0	63.0	0.765685019206146	0.16245838668373877	0.07185659411011523	0.7556427870461238	0.16192345436702651	0.08243375858684987	Defeat
665699.0	-2.0	-3.0	2.0	3.0	0.0	0.0	True	False	False	False	False	False	False	False	False	False	False	67.0	70.0	67.0	62.0	63.0	70.0	68.0	62.0	62.0	70.0	65.0	70.0	74.0	73.0	67.0	67.0	67.0	68.0	78.0	75.0	77.0	76.0	0.39016393442622954	0.2754098360655738	0.3344262295081967	0.3567160876300067	0.2934277495021022	0.34985616286789106	Win
665700.0	8.0	8.0	6.0	7.0	0.0	1.0	True	False	False	False	False	False	False	False	False	False	False	67.0	67.0	63.0	63.0	64.0	65.0	69.0	71.0	63.0	58.0	63.0	73.0	69.0	69.0	67.0	68.0	67.0	65.0	70.0	67.0	68.0	69.0	0.3344262295081967	0.2754098360655738	0.39016393442622954	0.32337434094903333	0.2829525483304042	0.3936731107205623	Draw
665702.0	1.0	-9.0	4.0	3.0	0.0	0.0	True	False	False	False	False	False	False	False	False	False	False	64.0	65.0	64.0	67.0	63.0	65.0	66.0	66.0	50.0	62.0	65.0	64.0	62.0	60.0	60.0	51.0	60.0	61.0	56.0	63.0	64.0	67.0	0.5700325732899023	0.250814332247557	0.17915309446254069	0.5327571305099396	0.2703543647363872	0.1968885047536733	Win
665704.0	-11.0	-5.0	1.0	4.0	0.0	1.0	True	False	False	False	False	False	False	False	False	False	False	73.0	68.0	66.0	67.0	67.0	68.0	66.0	64.0	71.0	68.0	66.0	61.0	60.0	65.0	58.0	58.0	66.0	64.0	62.0	62.0	64.0	65.0	0.41929720071471116	0.2858844550327576	0.2948183442525313	0.4033905672679852	0.2836339926103021	0.3129754401217127	Win
665712.0	-2.0	-8.0	3.0	2.0	0.0	1.0	True	False	False	False	False	False	False	False	False	False	False	70.0	73.0	73.0	67.0	67.0	74.0	78.0	75.0	65.0	67.0	72.0	67.0	65.0	64.0	68.0	64.0	63.0	65.0	63.0	59.0	63.0	63.0	0.6500776404176282	0.2161921021250311	0.13373025745734066	0.624794994836907	0.2448520925712203	0.13035291259187268	Win
665719.0	1.0	-8.0	5.0	2.0	0.0	0.0	True	False	False	False	False	False	False	False	False	False	False	64.0	65.0	64.0	67.0	63.0	65.0	68.0	64.0	70.0	65.0	63.0	73.0	67.0	64.0	64.0	70.0	68.0	65.0	64.0	64.0	66.0	65.0	0.4473684210526316	0.27631578947368424	0.27631578947368424	0.4440534106200187	0.27585136114273884	0.28009522823724253	Win
665721.0	3.0	5.0	4.0	6.0	0.0	1.0	True	False	False	False	False	False	False	False	False	False	False	71.0	68.0	69.0	69.0	65.0	69.0	69.0	67.0	68.0	70.0	67.0	73.0	69.0	67.0	68.0	63.0	67.0	68.0	67.0	50.0	68.0	69.0	0.39593908629441626	0.2899492385786802	0.3141116751269035	0.37005430566330483	0.28782001551590375	0.3421256788207913	Draw
665727.0	-12.0	7.0	3.0	5.0	0.0	1.0	True	False	False	False	False	False	False	False	False	False	False	66.0	65.0	66.0	64.0	68.0	66.0	65.0	70.0	70.0	68.0	62.0	67.0	68.0	64.0	54.0	64.0	65.0	69.0	74.0	66.0	64.0	67.0	0.3997567403202919	0.2763024528684371	0.323940806811271	0.3947368421052632	0.2751196172248804	0.33014354066985646	Draw
665728.0	3.0	-1.0	5.0	4.0	0.0	2.0	True	False	False	False	False	False	False	False	False	False	False	73.0	69.0	67.0	68.0	70.0	67.0	69.0	68.0	67.0	68.0	69.0	70.0	74.0	73.0	56.0	67.0	67.0	72.0	78.0	75.0	76.0	77.0	0.47134935304990755	0.27726432532347506	0.2513863216266174	0.4632617313542916	0.28348852217202913	0.25324974647367937	Win
665729.0	17.0	-8.0	8.0	3.0	1.0	1.0	True	False	False	False	False	False	False	False	False	False	False	71.0	70.0	73.0	70.0	67.0	71.0	77.0	74.0	62.0	73.0	72.0	61.0	65.0	58.0	63.0	58.0	66.0	62.0	65.0	69.0	64.0	67.0	0.7494852436513384	0.17844886753603295	0.0720658888126287	0.7556427870461238	0.16192345436702651	0.08243375858684987	Win
665730.0	0.0	-8.0	3.0	2.0	0.0	0.0	True	False	False	False	False	False	False	False	False	False	False	67.0	70.0	67.0	62.0	63.0	70.0	68.0	62.0	62.0	70.0	65.0	73.0	68.0	66.0	67.0	67.0	71.0	68.0	66.0	64.0	68.0	66.0	0.5970774629445346	0.24668726758497875	0.15623526947048655	0.629436819687648	0.24017983909133933	0.13038334122101278	Win
665733.0	-4.0	2.0	2.0	4.0	0.0	0.0	True	False	False	False	False	False	False	False	False	False	False	54.0	64.0	60.0	64.0	63.0	66.0	64.0	65.0	67.0	60.0	63.0	64.0	65.0	64.0	67.0	63.0	65.0	68.0	62.0	70.0	65.0	63.0	0.41883568448241604	0.27717067355454006	0.3039936419630439	0.4029363784665579	0.27895595432300163	0.3181076672104404	Win
665737.0	-2.0	2.0	1.0	5.0	0.0	0.0	True	False	False	False	False	False	False	False	False	False	False	67.0	65.0	63.0	62.0	60.0	63.0	60.0	67.0	63.0	61.0	64.0	72.0	71.0	68.0	70.0	70.0	68.0	69.0	70.0	72.0	72.0	68.0	0.2513863216266174	0.27726432532347506	0.47134935304990755	0.255570117955439	0.27916120576671033	0.4652686762778505	Draw
665739.0	0.0	3.0	4.0	4.0	0.0	1.0	True	False	False	False	False	False	False	False	False	False	False	64.0	65.0	64.0	67.0	64.0	65.0	63.0	66.0	70.0	65.0	63.0	57.0	70.0	65.0	64.0	63.0	70.0	68.0	67.0	70.0	64.0	62.0	0.3756449948400413	0.28895768833849333	0.33539731682146545	0.3773087071240106	0.27440633245382584	0.34828496042216356	Win
665741.0	-7.0	-1.0	3.0	3.0	0.0	1.0	True	False	False	False	False	False	False	False	False	False	False	62.0	65.0	62.0	63.0	57.0	66.0	65.0	66.0	62.0	66.0	67.0	67.0	62.0	64.0	66.0	64.0	66.0	65.0	67.0	65.0	63.0	66.0	0.43785365853658537	0.28526829268292686	0.27687804878048783	0.4225727379302994	0.2795481189385058	0.29787914313119473	Draw
665745.0	17.0	1.0	8.0	3.0	1.0	0.0	True	False	False	False	False	False	False	False	False	False	False	71.0	72.0	73.0	70.0	72.0	77.0	74.0	71.0	66.0	71.0	74.0	67.0	66.0	65.0	63.0	56.0	70.0	68.0	67.0	70.0	64.0	62.0	0.6728971962616822	0.20934579439252335	0.11775700934579439	0.6725771935188016	0.20635891164781411	0.12106389483338428	Win
665749.0	9.0	-4.0	5.0	3.0	0.0	0.0	True	False	False	False	False	False	False	False	False	False	False	67.0	68.0	64.0	64.0	64.0	65.0	69.0	74.0	66.0	64.0	67.0	71.0	73.0	73.0	67.0	67.0	67.0	75.0	68.0	71.0	78.0	72.0	0.3774574049803408	0.2948885976408912	0.327653997378768	0.3559322033898305	0.28813559322033894	0.3559322033898305	Draw
665753.0	1.0	-12.0	3.0	2.0	0.0	0.0	True	False	False	False	False	False	False	False	False	False	False	67.0	62.0	64.0	63.0	64.0	66.0	65.0	66.0	67.0	65.0	66.0	73.0	65.0	66.0	66.0	64.0	70.0	64.0	68.0	65.0	64.0	65.0	0.5078597339782346	0.26844014510278114	0.22370012091898428	0.5004277159965783	0.2771599657827203	0.22241231822070145	Win
665757.0	-8.0	4.0	2.0	5.0	0.0	2.0	True	False	False	False	False	False	False	False	False	False	False	67.0	65.0	67.0	63.0	64.0	64.0	67.0	63.0	61.0	63.0	52.0	64.0	65.0	64.0	67.0	63.0	70.0	65.0	68.0	64.0	65.0	63.0	0.3756449948400413	0.28895768833849333	0.33539731682146545	0.41308089500860584	0.28399311531841653	0.3029259896729776	Win
665334.0	9.0	0.0	6.0	1.0	0.0	0.0	True	False	False	False	False	False	False	False	False	False	False	71.0	72.0	72.0	69.0	72.0	71.0	74.0	74.0	70.0	69.0	68.0	64.0	65.0	63.0	59.0	61.0	64.0	61.0	61.0	58.0	64.0	55.0	0.7333822254816987	0.17201146743116208	0.09460630708713914	0.7364756293519015	0.18117300482056778	0.08235136582753082	Win
665335.0	-3.0	6.0	1.0	5.0	0.0	0.0	True	False	False	False	False	False	False	False	False	False	False	62.0	66.0	55.0	54.0	59.0	65.0	67.0	68.0	67.0	70.0	61.0	66.0	69.0	67.0	63.0	65.0	63.0	64.0	69.0	67.0	68.0	66.0	0.375767498976668	0.2762996316004912	0.34793286942284074	0.39367311072056244	0.28295254833040423	0.3233743409490334	Draw
665337.0	-6.0	-3.0	1.0	0.0	0.0	0.0	True	False	False	False	False	False	False	False	False	False	False	50.0	64.0	64.0	63.0	62.0	69.0	66.0	72.0	67.0	65.0	63.0	61.0	66.0	61.0	61.0	60.0	65.0	67.0	66.0	55.0	63.0	58.0	0.39016393442622954	0.2754098360655738	0.3344262295081967	0.3855871690651434	0.27880918378556524	0.3356036471492915	Draw
665340.0	0.0	1.0	2.0	2.0	0.0	0.0	True	False	False	False	False	False	False	False	False	False	False	58.0	57.0	63.0	57.0	62.0	65.0	60.0	62.0	59.0	60.0	65.0	73.0	67.0	66.0	67.0	58.0	70.0	69.0	70.0	68.0	66.0	68.0	0.3239263803680982	0.2846625766871166	0.3914110429447853	0.3029259896729776	0.28399311531841653	0.41308089500860584	Win
665763.0	1.0	3.0	3.0	4.0	0.0	0.0	True	False	False	False	False	False	False	False	False	False	False	67.0	67.0	65.0	63.0	63.0	62.0	66.0	68.0	62.0	64.0	65.0	67.0	62.0	64.0	63.0	64.0	66.0	65.0	66.0	67.0	65.0	66.0	0.42834645669291344	0.2771653543307087	0.29448818897637796	0.45556119857795835	0.28034535297105134	0.26409344845099036	Draw
665767.0	5.0	-2.0	5.0	1.0	0.0	0.0	True	False	False	False	False	False	False	False	False	False	False	64.0	65.0	64.0	67.0	63.0	68.0	66.0	66.0	62.0	70.0	64.0	58.0	65.0	62.0	60.0	60.0	63.0	63.0	67.0	61.0	64.0	63.0	0.41883568448241604	0.27717067355454006	0.3039936419630439	0.39591925331018024	0.284566963316692	0.31951378337312786	Win
665771.0	-6.0	11.0	3.0	5.0	0.0	1.0	True	False	False	False	False	False	False	False	False	False	False	62.0	65.0	62.0	62.0	63.0	66.0	67.0	65.0	57.0	66.0	65.0	67.0	68.0	64.0	64.0	55.0	65.0	69.0	64.0	67.0	66.0	67.0	0.3255813953488372	0.27770177838577287	0.39671682626538984	0.3287520615722925	0.27817482133040133	0.39307311709730625	Win
665775.0	-14.0	1.0	2.0	4.0	0.0	0.0	True	False	False	False	False	False	False	False	False	False	False	66.0	68.0	65.0	64.0	68.0	66.0	65.0	70.0	65.0	68.0	63.0	72.0	71.0	69.0	70.0	69.0	68.0	70.0	72.0	67.0	70.0	67.0	0.21723720403338773	0.2687534552755911	0.5140093406910212	0.21093820275254116	0.2707564990555006	0.5183052981919583	Defeat
665342.0	0.0	-2.0	2.0	0.0	0.0	0.0	True	False	False	False	False	False	False	False	False	False	False	73.0	70.0	66.0	67.0	58.0	69.0	70.0	63.0	66.0	73.0	68.0	64.0	57.0	58.0	66.0	62.0	57.0	65.0	66.0	63.0	60.0	63.0	0.6886928339935182	0.20354699315808428	0.10776017284839756	0.6507592190889371	0.22776572668112796	0.12147505422993492	Draw
665345.0	-3.0	12.0	0.0	7.0	0.0	1.0	True	False	False	False	False	False	False	False	False	False	False	61.0	66.0	61.0	61.0	60.0	65.0	67.0	66.0	49.0	55.0	63.0	71.0	72.0	69.0	72.0	56.0	71.0	75.0	74.0	74.0	68.0	64.0	0.24288369363200624	0.280250415729238	0.47686589063875573	0.21914775871610404	0.2755949086884339	0.5052573325954621	Defeat
665346.0	6.0	-2.0	5.0	0.0	0.0	0.0	True	False	False	False	False	False	False	False	False	False	False	66.0	67.0	63.0	65.0	63.0	67.0	64.0	69.0	58.0	66.0	68.0	68.0	66.0	66.0	66.0	59.0	65.0	68.0	58.0	63.0	68.0	62.0	0.6151930261519302	0.2428393524283935	0.1419676214196762	0.6045081967213114	0.24180327868852458	0.15368852459016394	Win
665349.0	0.0	1.0	0.0	3.0	0.0	0.0	True	False	False	False	False	False	False	False	False	False	False	64.0	70.0	63.0	64.0	62.0	69.0	66.0	68.0	67.0	65.0	66.0	58.0	57.0	63.0	57.0	62.0	66.0	60.0	62.0	59.0	60.0	65.0	0.49835104433858557	0.2711615976548187	0.23048735800659584	0.4923780487804878	0.2679115853658537	0.23971036585365857	Defeat
665352.0	14.0	3.0	8.0	2.0	0.0	0.0	True	False	False	False	False	False	False	False	False	False	False	71.0	72.0	69.0	72.0	56.0	71.0	75.0	72.0	74.0	70.0	68.0	63.0	74.0	61.0	71.0	59.0	76.0	71.0	71.0	76.0	75.0	74.0	0.43811274509803916	0.28308823529411764	0.27879901960784315	0.4552845528455285	0.28455284552845533	0.2601626016260163	Draw
665353.0	-3.0	-2.0	1.0	0.0	0.0	0.0	True	False	False	False	False	False	False	False	False	False	False	62.0	68.0	55.0	54.0	59.0	65.0	67.0	67.0	63.0	62.0	61.0	64.0	70.0	63.0	64.0	62.0	69.0	66.0	62.0	67.0	70.0	65.0	0.5251667677380231	0.26258338386901153	0.21224984839296543	0.5037509377344336	0.26669167291822954	0.22955738934733677	Draw
665354.0	-6.0	0.0	1.0	2.0	0.0	1.0	True	False	False	False	False	False	False	False	False	False	False	50.0	64.0	64.0	63.0	65.0	69.0	66.0	62.0	72.0	67.0	67.0	65.0	67.0	66.0	67.0	58.0	70.0	68.0	66.0	67.0	73.0	68.0	0.30708661417322836	0.2834645669291339	0.4094488188976378	0.3127962085308057	0.27488151658767773	0.41232227488151657	Defeat
665357.0	-2.0	9.0	0.0	6.0	0.0	0.0	True	False	False	False	False	False	False	False	False	False	False	64.0	57.0	62.0	58.0	66.0	66.0	57.0	65.0	66.0	63.0	60.0	66.0	67.0	63.0	65.0	63.0	69.0	64.0	58.0	67.0	66.0	68.0	0.21888412017167377	0.27038626609442057	0.5107296137339056	0.21093820275254116	0.2707564990555006	0.5183052981919583	Win
665360.0	-3.0	-5.0	1.0	0.0	0.0	0.0	True	False	False	False	False	False	False	False	False	False	False	64.0	65.0	70.0	56.0	61.0	64.0	61.0	58.0	60.0	63.0	63.0	61.0	66.0	61.0	60.0	49.0	67.0	66.0	56.0	55.0	63.0	58.0	0.3756449948400413	0.28895768833849333	0.33539731682146545	0.3708987161198288	0.2796005706134094	0.34950071326676174	Defeat
665361.0	1.0	-3.0	3.0	1.0	0.0	0.0	True	False	False	False	False	False	False	False	False	False	False	65.0	67.0	69.0	63.0	67.0	67.0	69.0	68.0	67.0	72.0	68.0	64.0	66.0	62.0	62.0	63.0	63.0	68.0	67.0	70.0	70.0	64.0	0.5140093406910212	0.2687534552755911	0.21723720403338773	0.5509099852434826	0.2597147073290703	0.18937530742744715	Draw
665362.0	3.0	3.0	2.0	4.0	0.0	0.0	True	False	False	False	False	False	False	False	False	False	False	70.0	73.0	67.0	73.0	73.0	74.0	74.0	78.0	76.0	72.0	77.0	61.0	60.0	65.0	58.0	63.0	66.0	64.0	62.0	65.0	64.0	67.0	0.6914119359534208	0.19796215429403205	0.11062590975254732	0.6980748851995761	0.19516072059342987	0.10676439420699399	Win
665364.0	-4.0	-1.0	1.0	1.0	0.0	0.0	True	False	False	False	False	False	False	False	False	False	False	67.0	67.0	63.0	64.0	63.0	66.0	69.0	71.0	64.0	65.0	63.0	64.0	64.0	61.0	63.0	63.0	66.0	60.0	65.0	67.0	67.0	60.0	0.562008242787561	0.2502810041213938	0.18771075309104535	0.5509099852434826	0.2597147073290703	0.18937530742744715	Defeat
665366.0	8.0	-3.0	6.0	2.0	1.0	0.0	True	False	False	False	False	False	False	False	False	False	False	71.0	69.0	66.0	66.0	65.0	69.0	67.0	68.0	68.0	70.0	69.0	64.0	62.0	60.0	64.0	60.0	65.0	66.0	60.0	56.0	69.0	61.0	0.7336827060505002	0.1802763220581229	0.08604097189137686	0.7272727272727273	0.18181818181818182	0.09090909090909091	Win
665368.0	-2.0	-5.0	0.0	0.0	0.0	0.0	True	False	False	False	False	False	False	False	False	False	False	64.0	68.0	64.0	66.0	64.0	69.0	71.0	64.0	68.0	69.0	56.0	73.0	68.0	66.0	66.0	64.0	66.0	68.0	64.0	69.0	68.0	67.0	0.5072616073735894	0.2760099922473943	0.21672840037901628	0.4648910411622276	0.2832929782082324	0.25181598062953997	Win
665370.0	14.0	12.0	8.0	7.0	0.0	0.0	True	False	False	False	False	False	False	False	False	False	False	71.0	70.0	73.0	70.0	67.0	72.0	77.0	74.0	62.0	72.0	74.0	71.0	69.0	66.0	69.0	65.0	69.0	66.0	68.0	67.0	70.0	69.0	0.5808666060374923	0.2533223809663508	0.1658110129961569	0.5325443786982248	0.2662721893491124	0.2011834319526627	Draw
665374.0	-7.0	-1.0	1.0	1.0	0.0	0.0	True	False	False	False	False	False	False	False	False	False	False	62.0	65.0	64.0	67.0	63.0	68.0	66.0	66.0	66.0	70.0	64.0	64.0	68.0	64.0	66.0	64.0	69.0	72.0	64.0	68.0	69.0	56.0	0.405997693194925	0.2768166089965398	0.31718569780853517	0.4222648752399232	0.2751119641714651	0.3026231605886116	Defeat
665376.0	-6.0	6.0	0.0	3.0	0.0	0.0	True	False	False	False	False	False	False	False	False	False	False	73.0	68.0	66.0	66.0	57.0	68.0	64.0	64.0	69.0	66.0	67.0	70.0	73.0	74.0	66.0	73.0	74.0	72.0	65.0	67.0	59.0	77.0	0.1829960036096429	0.26911177001418074	0.5478922263761764	0.174346201743462	0.2590286425902864	0.5666251556662515	Defeat
665380.0	-4.0	1.0	1.0	3.0	0.0	0.0	True	False	False	False	False	False	False	False	False	False	False	67.0	65.0	63.0	64.0	63.0	68.0	63.0	65.0	63.0	65.0	69.0	73.0	69.0	67.0	68.0	69.0	67.0	67.0	67.0	68.0	72.0	68.0	0.22734026745913816	0.2674591381872214	0.5052005943536404	0.24578596628773028	0.27557820462563704	0.4786358290866327	Defeat
665384.0	4.0	-6.0	4.0	1.0	0.0	0.0	True	False	False	False	False	False	False	False	False	False	False	73.0	69.0	69.0	67.0	68.0	67.0	67.0	68.0	67.0	68.0	68.0	67.0	67.0	64.0	63.0	64.0	65.0	69.0	71.0	63.0	66.0	66.0	0.6079999999999999	0.23999999999999996	0.15199999999999997	0.6040816326530611	0.2448979591836734	0.15102040816326529	Win
665385.0	8.0	-8.0	4.0	1.0	0.0	0.0	True	False	False	False	False	False	False	False	False	False	False	70.0	74.0	67.0	73.0	66.0	72.0	65.0	67.0	76.0	77.0	59.0	62.0	65.0	64.0	65.0	63.0	65.0	66.0	66.0	66.0	64.0	70.0	0.6840855106888362	0.20218527315914492	0.11372921615201902	0.6980748851995761	0.19516072059342987	0.10676439420699399	Draw
665393.0	0.0	1.0	2.0	2.0	0.0	0.0	True	False	False	False	False	False	False	False	False	False	False	64.0	68.0	64.0	66.0	64.0	69.0	72.0	64.0	68.0	69.0	56.0	64.0	60.0	64.0	61.0	63.0	66.0	65.0	67.0	63.0	67.0	60.0	0.5107296137339056	0.27038626609442057	0.21888412017167377	0.5189873417721519	0.25949367088607594	0.22151898734177217	Win
665396.0	12.0	1.0	7.0	3.0	0.0	0.0	True	False	False	False	False	False	False	False	False	False	False	71.0	72.0	70.0	73.0	70.0	77.0	70.0	61.0	72.0	66.0	74.0	64.0	68.0	64.0	66.0	64.0	69.0	72.0	64.0	68.0	69.0	56.0	0.7063809748057451	0.20249587944431363	0.09112314574994114	0.7272727272727273	0.18181818181818182	0.09090909090909091	Win
665402.0	-8.0	0.0	1.0	4.0	0.0	0.0	True	False	False	False	False	False	False	False	False	False	False	62.0	65.0	64.0	67.0	65.0	65.0	63.0	66.0	66.0	65.0	64.0	70.0	60.0	65.0	58.0	62.0	66.0	64.0	62.0	65.0	64.0	67.0	0.4436536180308422	0.2823250296559905	0.27402135231316727	0.43189263447109794	0.2707386663848674	0.2973686991440347	Win
665405.0	0.0	8.0	2.0	4.0	0.0	0.0	True	False	False	False	False	False	False	False	False	False	False	64.0	64.0	63.0	64.0	63.0	66.0	65.0	67.0	63.0	67.0	60.0	70.0	73.0	74.0	67.0	66.0	74.0	72.0	68.0	73.0	64.0	76.0	0.2027257240204429	0.2606473594548552	0.5366269165247018	0.20160682902334923	0.24855636454933466	0.5498368064273161	Defeat
838468.0	1.0	6.0	3.0	5.0	0.0	1.0	True	False	False	False	False	False	False	False	False	False	False	67.0	62.0	56.0	66.0	66.0	66.0	67.0	64.0	64.0	63.0	61.0	72.0	71.0	68.0	70.0	73.0	68.0	69.0	70.0	72.0	68.0	70.0	0.24391942880362222	0.27718116909502527	0.4788994021013525	0.2434103481939473	0.2684672958021478	0.4881223560039049	Win
838473.0	17.0	0.0	8.0	0.0	0.0	0.0	True	False	False	False	False	False	False	False	False	False	False	71.0	72.0	73.0	70.0	72.0	77.0	74.0	71.0	66.0	72.0	71.0	60.0	60.0	60.0	62.0	54.0	62.0	55.0	56.0	60.0	64.0	62.0	0.7665094339622641	0.14150943396226415	0.09198113207547169	0.7556427870461238	0.16192345436702651	0.08243375858684987	Win
838476.0	1.0	-13.0	3.0	2.0	0.0	0.0	True	False	False	False	False	False	False	False	False	False	False	57.0	66.0	70.0	67.0	63.0	70.0	68.0	65.0	62.0	70.0	64.0	66.0	68.0	65.0	64.0	68.0	69.0	66.0	65.0	70.0	53.0	71.0	0.4788994021013525	0.27718116909502527	0.24391942880362222	0.47732603596559814	0.27627052384675527	0.24640344018764657	Win
838581.0	6.0	6.0	4.0	6.0	1.0	0.0	True	False	False	False	False	False	False	False	False	False	False	54.0	73.0	66.0	70.0	72.0	67.0	72.0	71.0	72.0	71.0	72.0	71.0	68.0	71.0	72.0	63.0	69.0	68.0	69.0	69.0	69.0	68.0	0.4674220963172805	0.28328611898017003	0.2492917847025496	0.4657534246575343	0.2671232876712329	0.2671232876712329	Win
838582.0	2.0	24.0	4.0	8.0	0.0	1.0	True	False	False	False	False	False	False	False	False	False	False	69.0	72.0	68.0	66.0	67.0	78.0	75.0	70.0	70.0	75.0	67.0	72.0	72.0	74.0	70.0	72.0	75.0	76.0	66.0	79.0	73.0	74.0	0.30420841683366734	0.28577154308617236	0.41002004008016035	0.3233180927498367	0.27433050293925537	0.4023514043109079	Win
838585.0	-9.0	-7.0	3.0	3.0	1.0	1.0	True	False	False	False	False	False	False	False	False	False	False	72.0	66.0	64.0	69.0	66.0	66.0	63.0	63.0	63.0	61.0	63.0	62.0	66.0	65.0	69.0	69.0	65.0	70.0	66.0	63.0	69.0	64.0	0.41746111389864526	0.28901154039136984	0.29352734570998495	0.4539109012523096	0.2750975159104907	0.27099158283719976	Win
838586.0	-1.0	-16.0	4.0	0.0	0.0	0.0	True	False	False	False	False	False	False	False	False	False	False	68.0	58.0	64.0	65.0	55.0	66.0	67.0	67.0	64.0	65.0	66.0	64.0	62.0	60.0	56.0	57.0	61.0	55.0	60.0	66.0	57.0	58.0	0.6500776404176282	0.2161921021250311	0.13373025745734066	0.6490384615384616	0.21634615384615385	0.1346153846153846	Win
838587.0	-4.0	10.0	4.0	6.0	2.0	0.0	True	False	False	False	False	False	False	False	False	False	False	69.0	65.0	64.0	66.0	65.0	66.0	67.0	65.0	63.0	66.0	66.0	60.0	66.0	73.0	65.0	66.0	70.0	69.0	61.0	70.0	72.0	67.0	0.24929178470254953	0.28328611898017	0.4674220963172804	0.2426825802784882	0.26001705029838024	0.49730036942313155	Draw
838588.0	0.0	0.0	0.0	4.0	0.0	0.0	True	False	False	False	False	False	False	False	False	False	False	70.0	62.0	65.0	62.0	62.0	70.0	60.0	62.0	66.0	71.0	58.0	65.0	65.0	64.0	68.0	63.0	65.0	62.0	64.0	70.0	65.0	66.0	0.4473684210526316	0.27631578947368424	0.27631578947368424	0.4421184844044379	0.27464936152396896	0.283232154071593	Defeat
838590.0	3.0	3.0	5.0	5.0	0.0	1.0	True	False	False	False	False	False	False	False	False	False	False	71.0	71.0	65.0	72.0	61.0	71.0	63.0	68.0	69.0	68.0	69.0	68.0	64.0	65.0	60.0	55.0	66.0	67.0	67.0	67.0	65.0	66.0	0.5601138393532957	0.25280813830270366	0.18707802234400076	0.5666251556662515	0.2590286425902864	0.174346201743462	Win
838591.0	8.0	4.0	5.0	4.0	1.0	0.0	True	False	False	False	False	False	False	False	False	False	False	60.0	66.0	73.0	69.0	66.0	72.0	70.0	65.0	70.0	66.0	67.0	69.0	72.0	68.0	67.0	67.0	78.0	75.0	70.0	67.0	75.0	70.0	0.4564841498559078	0.28357348703170027	0.25994236311239194	0.43147208121827413	0.26649746192893403	0.3020304568527919	Win
838593.0	-5.0	-1.0	3.0	0.0	0.0	0.0	True	False	False	False	False	False	False	False	False	False	False	62.0	66.0	65.0	65.0	63.0	69.0	69.0	70.0	66.0	64.0	64.0	65.0	62.0	65.0	66.0	62.0	65.0	62.0	60.0	62.0	67.0	70.0	0.5223880597014926	0.26865671641791045	0.208955223880597	0.5052005943536404	0.2674591381872214	0.22734026745913816	Draw
838594.0	-2.0	7.0	2.0	5.0	0.0	1.0	True	False	False	False	False	False	False	False	False	False	False	69.0	68.0	67.0	65.0	64.0	66.0	65.0	65.0	67.0	62.0	65.0	65.0	73.0	66.0	70.0	72.0	67.0	72.0	71.0	72.0	72.0	71.0	0.27631578947368424	0.27631578947368424	0.4473684210526316	0.2671232876712329	0.2671232876712329	0.4657534246575343	Defeat
838596.0	-18.0	-11.0	0.0	2.0	0.0	0.0	True	False	False	False	False	False	False	False	False	False	False	60.0	61.0	62.0	60.0	57.0	58.0	62.0	64.0	60.0	66.0	64.0	68.0	63.0	64.0	60.0	65.0	67.0	65.0	64.0	53.0	61.0	64.0	0.2875816993464052	0.2875816993464052	0.4248366013071895	0.2832321540715931	0.274649361523969	0.442118484404438	Win
838597.0	-1.0	-2.0	4.0	4.0	0.0	0.0	True	False	False	False	False	False	False	False	False	False	False	68.0	64.0	64.0	64.0	63.0	64.0	70.0	67.0	70.0	65.0	69.0	69.0	65.0	64.0	66.0	65.0	67.0	65.0	63.0	61.0	66.0	66.0	0.4473684210526316	0.27631578947368424	0.27631578947368424	0.43219264892268694	0.2750316856780735	0.29277566539923955	Draw
838598.0	2.0	18.0	5.0	7.0	0.0	2.0	True	False	False	False	False	False	False	False	False	False	False	65.0	65.0	64.0	68.0	63.0	65.0	62.0	64.0	70.0	65.0	66.0	72.0	72.0	74.0	72.0	73.0	79.0	76.0	70.0	71.0	73.0	74.0	0.2074074074074074	0.2592592592592593	0.5333333333333333	0.22955738934733677	0.26669167291822954	0.5037509377344336	Win
838599.0	15.0	-2.0	6.0	3.0	1.0	0.0	True	False	False	False	False	False	False	False	False	False	False	72.0	72.0	74.0	70.0	72.0	75.0	70.0	76.0	79.0	73.0	74.0	63.0	64.0	67.0	64.0	64.0	64.0	70.0	63.0	65.0	64.0	69.0	0.7510668563300142	0.17069701280227595	0.07823613086770981	0.7245841035120147	0.18484288354898332	0.09057301293900184	Win
838600.0	3.0	4.0	4.0	5.0	1.0	1.0	True	False	False	False	False	False	False	False	False	False	False	63.0	72.0	68.0	66.0	67.0	78.0	75.0	70.0	67.0	75.0	70.0	71.0	71.0	63.0	65.0	72.0	71.0	69.0	68.0	71.0	69.0	69.0	0.5059732958538299	0.26001405481377377	0.23401264933239635	0.477029702970297	0.2746534653465347	0.2483168316831683	Win
838603.0	-6.0	5.0	4.0	5.0	0.0	2.0	True	False	False	False	False	False	False	False	False	False	False	72.0	66.0	63.0	64.0	63.0	69.0	66.0	67.0	66.0	63.0	63.0	65.0	73.0	66.0	69.0	72.0	67.0	72.0	72.0	71.0	72.0	71.0	0.2875816993464052	0.2875816993464052	0.4248366013071895	0.3184848164215427	0.25933763622897044	0.4221775473494868	Win
838604.0	-1.0	11.0	4.0	6.0	0.0	0.0	True	False	False	False	False	False	False	False	False	False	False	68.0	65.0	55.0	66.0	67.0	66.0	67.0	67.0	64.0	65.0	66.0	60.0	66.0	73.0	65.0	66.0	72.0	70.0	61.0	66.0	67.0	69.0	0.21699819168173598	0.26100060277275466	0.5220012055455093	0.21564482029598306	0.25158562367864695	0.5327695560253699	Win
838605.0	-2.0	-4.0	4.0	3.0	2.0	0.0	True	False	False	False	False	False	False	False	False	False	False	69.0	65.0	64.0	66.0	65.0	67.0	65.0	66.0	63.0	66.0	67.0	62.0	66.0	64.0	66.0	65.0	69.0	65.0	70.0	69.0	69.0	64.0	0.4674220963172805	0.28328611898017003	0.2492917847025496	0.477029702970297	0.2746534653465347	0.2483168316831683	Win
838606.0	-1.0	-3.0	0.0	2.0	0.0	0.0	True	False	False	False	False	False	False	False	False	False	False	65.0	64.0	65.0	66.0	62.0	65.0	66.0	60.0	62.0	67.0	71.0	69.0	67.0	62.0	65.0	64.0	66.0	65.0	65.0	58.0	62.0	67.0	0.3905325443786982	0.2840236686390532	0.32544378698224846	0.3855871690651434	0.27880918378556524	0.3356036471492915	Draw
838607.0	1.0	-9.0	5.0	1.0	0.0	0.0	True	False	False	False	False	False	False	False	False	False	False	65.0	65.0	64.0	68.0	63.0	65.0	62.0	65.0	70.0	64.0	66.0	60.0	62.0	60.0	57.0	61.0	58.0	62.0	64.0	60.0	66.0	64.0	0.6676557863501484	0.20771513353115725	0.12462908011869436	0.6262479578870939	0.24214921038300963	0.13160283172989654	Win
838621.0	5.0	3.0	5.0	4.0	1.0	2.0	True	False	False	False	False	False	False	False	False	False	False	65.0	73.0	66.0	70.0	72.0	67.0	69.0	69.0	72.0	71.0	72.0	69.0	72.0	68.0	66.0	67.0	78.0	75.0	70.0	75.0	70.0	67.0	0.41883568448241604	0.27717067355454006	0.3039936419630439	0.39622641509433965	0.2641509433962264	0.33962264150943394	Draw
838622.0	3.0	1.0	5.0	4.0	1.0	0.0	True	False	False	False	False	False	False	False	False	False	False	71.0	71.0	65.0	72.0	61.0	71.0	69.0	68.0	68.0	69.0	69.0	69.0	65.0	64.0	66.0	65.0	67.0	65.0	66.0	63.0	66.0	67.0	0.5791912384161751	0.2502106149957877	0.17059814658803707	0.5503489531405782	0.2522432701894317	0.19740777666999004	Win
838623.0	12.0	14.0	6.0	6.0	0.0	2.0	True	False	False	False	False	False	False	False	False	False	False	60.0	66.0	73.0	69.0	66.0	72.0	69.0	70.0	65.0	72.0	67.0	72.0	74.0	70.0	72.0	61.0	73.0	79.0	70.0	71.0	69.0	74.0	0.3820549927641099	0.28364688856729375	0.3342981186685962	0.37819738719947305	0.279284224393457	0.34251838840706994	Defeat
838625.0	-2.0	-1.0	2.0	5.0	0.0	0.0	True	False	False	False	False	False	False	False	False	False	False	69.0	68.0	67.0	62.0	65.0	64.0	65.0	65.0	65.0	65.0	67.0	63.0	66.0	67.0	63.0	64.0	69.0	66.0	66.0	63.0	63.0	63.0	0.4247787610619469	0.2831858407079646	0.2920353982300885	0.43219264892268694	0.2750316856780735	0.29277566539923955	Draw
838632.0	-3.0	2.0	3.0	6.0	1.0	2.0	True	False	False	False	False	False	False	False	False	False	False	68.0	67.0	64.0	64.0	64.0	63.0	64.0	70.0	63.0	63.0	69.0	65.0	65.0	68.0	63.0	63.0	65.0	62.0	64.0	70.0	65.0	66.0	0.4473684210526316	0.27631578947368424	0.27631578947368424	0.45572705117790413	0.27619821283509344	0.26807473598700243	Win
838635.0	11.0	2.0	6.0	4.0	2.0	1.0	True	False	False	False	False	False	False	False	False	False	False	72.0	74.0	70.0	72.0	61.0	73.0	70.0	71.0	69.0	73.0	74.0	65.0	73.0	67.0	67.0	72.0	67.0	71.0	72.0	72.0	72.0	71.0	0.5791912384161751	0.2502106149957877	0.17059814658803707	0.5667553607763343	0.25543903584285493	0.17780560338081078	Draw
838636.0	4.0	-9.0	4.0	1.0	0.0	0.0	True	False	False	False	False	False	False	False	False	False	False	63.0	72.0	67.0	67.0	75.0	75.0	70.0	70.0	58.0	70.0	67.0	60.0	62.0	60.0	57.0	62.0	62.0	60.0	66.0	58.0	64.0	57.0	0.7709033405811425	0.15675034591816564	0.07234631350069183	0.7681780053860757	0.15628449075096024	0.07553750386296411	Defeat
838639.0	-18.0	-1.0	1.0	2.0	0.0	1.0	True	False	False	False	False	False	False	False	False	False	False	59.0	63.0	64.0	59.0	65.0	66.0	67.0	65.0	63.0	61.0	60.0	69.0	68.0	67.0	65.0	64.0	66.0	65.0	65.0	62.0	65.0	67.0	0.4093097913322633	0.27688603531300165	0.31380417335473515	0.4029363784665579	0.27895595432300163	0.3181076672104404	Defeat
838640.0	0.0	-8.0	5.0	3.0	1.0	1.0	True	False	False	False	False	False	False	False	False	False	False	68.0	65.0	65.0	55.0	66.0	67.0	66.0	67.0	67.0	64.0	66.0	62.0	66.0	64.0	64.0	66.0	69.0	65.0	65.0	70.0	63.0	69.0	0.4903728275762602	0.2754741472560756	0.23415302516766426	0.4914089347079037	0.2754868270332188	0.23310423825887747	Win
838644.0	-3.0	11.0	3.0	6.0	0.0	0.0	True	False	False	False	False	False	False	False	False	False	False	68.0	67.0	64.0	64.0	64.0	64.0	70.0	70.0	63.0	63.0	69.0	60.0	66.0	73.0	65.0	66.0	72.0	70.0	69.0	61.0	72.0	67.0	0.28767123287671237	0.2671232876712329	0.4452054794520548	0.25879152904604624	0.25160287546143384	0.4896055954925198	Draw
838646.0	-1.0	7.0	5.0	6.0	0.0	3.0	True	False	False	False	False	False	False	False	False	False	False	65.0	65.0	68.0	63.0	63.0	65.0	62.0	64.0	70.0	65.0	66.0	71.0	69.0	65.0	72.0	61.0	71.0	69.0	69.0	68.0	68.0	69.0	0.3251999676819907	0.2675931162640381	0.4072069160539711	0.31927248822175963	0.2935247069135532	0.3872028048646872	Defeat
838651.0	4.0	-1.0	4.0	0.0	0.0	0.0	True	False	False	False	False	False	False	False	False	False	False	73.0	73.0	67.0	67.0	72.0	67.0	69.0	69.0	71.0	72.0	71.0	70.0	65.0	62.0	66.0	62.0	62.0	64.0	62.0	67.0	71.0	58.0	0.6866642573183954	0.19660281893747744	0.11673292374412723	0.6728538283062645	0.20185614849187936	0.12529002320185617	Win
838652.0	8.0	8.0	7.0	5.0	0.0	0.0	True	False	False	False	False	False	False	False	False	False	False	71.0	69.0	65.0	72.0	61.0	71.0	69.0	68.0	69.0	69.0	69.0	72.0	74.0	70.0	72.0	61.0	75.0	73.0	76.0	71.0	69.0	74.0	0.3559693318729463	0.28806133625410735	0.3559693318729463	0.3621033947193255	0.28289327712447304	0.3550033281562015	Defeat
838654.0	10.0	2.0	5.0	5.0	1.0	1.0	True	False	False	False	False	False	False	False	False	False	False	60.0	73.0	65.0	64.0	66.0	72.0	70.0	69.0	72.0	66.0	67.0	65.0	65.0	64.0	68.0	63.0	65.0	62.0	64.0	70.0	65.0	66.0	0.6441717791411044	0.2223926380368098	0.13343558282208587	0.6264406779661017	0.23593220338983048	0.1376271186440678	Win
838656.0	-8.0	2.0	3.0	4.0	0.0	0.0	True	False	False	False	False	False	False	False	False	False	False	62.0	66.0	64.0	64.0	66.0	69.0	69.0	65.0	70.0	63.0	69.0	63.0	72.0	68.0	66.0	67.0	75.0	78.0	75.0	70.0	70.0	67.0	0.24591988130563794	0.2748516320474777	0.4792284866468843	0.2669404517453799	0.2792607802874743	0.45379876796714574	Defeat
838657.0	2.0	2.0	3.0	5.0	0.0	1.0	True	False	False	False	False	False	False	False	False	False	False	69.0	68.0	67.0	65.0	64.0	66.0	65.0	65.0	65.0	62.0	67.0	58.0	66.0	65.0	65.0	55.0	67.0	66.0	67.0	67.0	64.0	66.0	0.41002004008016035	0.28577154308617236	0.30420841683366734	0.41308089500860584	0.28399311531841653	0.3029259896729776	Draw
838658.0	1.0	-4.0	1.0	2.0	0.0	0.0	True	False	False	False	False	False	False	False	False	False	False	58.0	63.0	63.0	55.0	64.0	66.0	62.0	64.0	52.0	52.0	69.0	68.0	67.0	64.0	64.0	63.0	64.0	70.0	70.0	63.0	63.0	69.0	0.32544378698224846	0.2840236686390532	0.3905325443786982	0.33532934131736525	0.2874251497005988	0.37724550898203596	Defeat
838661.0	1.0	-5.0	4.0	2.0	0.0	0.0	True	False	False	False	False	False	False	False	False	False	False	60.0	61.0	60.0	60.0	60.0	62.0	62.0	64.0	66.0	58.0	62.0	69.0	65.0	66.0	63.0	65.0	67.0	65.0	61.0	66.0	61.0	66.0	0.39016393442622954	0.2754098360655738	0.3344262295081967	0.3906945681211042	0.27649154051647373	0.33281389136242207	Defeat
838664.0	7.0	-1.0	5.0	5.0	2.0	1.0	True	False	False	False	False	False	False	False	False	False	False	73.0	73.0	67.0	67.0	72.0	67.0	69.0	69.0	71.0	71.0	72.0	65.0	65.0	65.0	68.0	63.0	65.0	62.0	65.0	64.0	66.0	70.0	0.6106870229007634	0.233587786259542	0.15572519083969466	0.6034482758620691	0.21551724137931036	0.18103448275862072	Defeat
838665.0	6.0	-3.0	6.0	3.0	0.0	0.0	True	False	False	False	False	False	False	False	False	False	False	71.0	71.0	72.0	64.0	61.0	71.0	69.0	68.0	69.0	69.0	68.0	68.0	67.0	64.0	64.0	63.0	64.0	70.0	65.0	63.0	63.0	69.0	0.5970774629445346	0.24668726758497875	0.15623526947048655	0.586003065022258	0.24885061665328762	0.1651463183244545	Draw
838667.0	-9.0	9.0	3.0	6.0	0.0	3.0	True	False	False	False	False	False	False	False	False	False	False	62.0	66.0	64.0	64.0	63.0	69.0	65.0	70.0	66.0	64.0	69.0	72.0	66.0	70.0	72.0	61.0	75.0	73.0	76.0	73.0	69.0	74.0	0.19742911033269403	0.26049674280008245	0.5420741468672235	0.20638224072147068	0.25945195976413454	0.5341657995143947	Defeat
838669.0	-2.0	3.0	2.0	5.0	0.0	0.0	True	False	False	False	False	False	False	False	False	False	False	69.0	67.0	62.0	65.0	64.0	66.0	65.0	65.0	65.0	67.0	67.0	63.0	68.0	66.0	67.0	48.0	78.0	75.0	70.0	70.0	70.0	67.0	0.27631578947368424	0.27631578947368424	0.4473684210526316	0.2669404517453799	0.2792607802874743	0.45379876796714574	Win
838671.0	0.0	10.0	1.0	5.0	0.0	0.0	True	False	False	False	False	False	False	False	False	False	False	58.0	62.0	55.0	64.0	57.0	63.0	69.0	64.0	52.0	62.0	63.0	60.0	73.0	69.0	64.0	66.0	72.0	72.0	70.0	65.0	66.0	67.0	0.17915309446254069	0.250814332247557	0.5700325732899023	0.181360201511335	0.2518891687657431	0.5667506297229219	Defeat
838673.0	1.0	-2.0	5.0	3.0	1.0	1.0	True	False	False	False	False	False	False	False	False	False	False	63.0	66.0	63.0	64.0	57.0	69.0	66.0	67.0	66.0	63.0	63.0	69.0	65.0	64.0	66.0	65.0	67.0	65.0	66.0	63.0	66.0	67.0	0.42834645669291344	0.2771653543307087	0.29448818897637796	0.442118484404438	0.2832321540715931	0.274649361523969	Win
838675.0	-3.0	-21.0	0.0	1.0	0.0	0.0	True	False	False	False	False	False	False	False	False	False	False	70.0	62.0	65.0	66.0	62.0	64.0	62.0	62.0	67.0	71.0	70.0	49.0	64.0	59.0	65.0	61.0	66.0	65.0	60.0	57.0	63.0	64.0	0.5140093406910212	0.2687534552755911	0.21723720403338773	0.5052005943536404	0.2674591381872214	0.22734026745913816	Defeat
838676.0	-6.0	2.0	2.0	5.0	0.0	1.0	True	False	False	False	False	False	False	False	False	False	False	60.0	62.0	62.0	60.0	60.0	58.0	62.0	60.0	66.0	64.0	62.0	58.0	65.0	67.0	65.0	55.0	67.0	66.0	67.0	64.0	65.0	66.0	0.3239263803680982	0.2846625766871166	0.3914110429447853	0.34212567882079137	0.2878200155159038	0.3700543056633049	Win
838680.0	12.0	5.0	6.0	5.0	0.0	0.0	True	False	False	False	False	False	False	False	False	False	False	60.0	73.0	69.0	64.0	66.0	72.0	70.0	65.0	61.0	72.0	66.0	71.0	71.0	65.0	72.0	61.0	69.0	68.0	68.0	68.0	69.0	69.0	0.4903728275762602	0.2754741472560756	0.23415302516766426	0.47530583608371707	0.2793335836676614	0.24536058024862148	Defeat
838681.0	-18.0	5.0	2.0	4.0	0.0	1.0	True	False	False	False	False	False	False	False	False	False	False	49.0	63.0	64.0	60.0	59.0	66.0	60.0	65.0	63.0	53.0	64.0	73.0	73.0	67.0	67.0	72.0	67.0	72.0	72.0	71.0	72.0	71.0	0.2341530251676642	0.27547414725607555	0.4903728275762601	0.2555885262116716	0.26686449060336304	0.47754698318496536	Win
838684.0	0.0	5.0	4.0	6.0	1.0	0.0	True	False	False	False	False	False	False	False	False	False	False	68.0	65.0	58.0	65.0	55.0	66.0	67.0	67.0	67.0	64.0	66.0	72.0	66.0	63.0	64.0	57.0	69.0	66.0	66.0	67.0	63.0	63.0	0.415347137637028	0.2831912302070646	0.30146163215590743	0.41733143918697413	0.2678395803737296	0.31482898043929625	Draw
838686.0	-5.0	0.0	2.0	3.0	2.0	1.0	True	False	False	False	False	False	False	False	False	False	False	69.0	65.0	64.0	65.0	63.0	67.0	63.0	61.0	66.0	66.0	67.0	69.0	67.0	62.0	65.0	64.0	65.0	65.0	62.0	65.0	67.0	67.0	0.4471544715447154	0.2845528455284553	0.26829268292682923	0.4657534246575343	0.2671232876712329	0.2671232876712329	Draw
838688.0	-3.0	-1.0	3.0	3.0	1.0	0.0	True	False	False	False	False	False	False	False	False	False	False	68.0	67.0	64.0	64.0	56.0	64.0	70.0	65.0	63.0	63.0	69.0	60.0	62.0	62.0	60.0	57.0	58.0	62.0	60.0	66.0	64.0	62.0	0.5772394621886877	0.25273727803937135	0.17002325977194077	0.5488441461595824	0.26249067859806113	0.18866517524235646	Draw
838689.0	2.0	-9.0	6.0	3.0	1.0	1.0	True	False	False	False	False	False	False	False	False	False	False	65.0	65.0	68.0	56.0	63.0	65.0	62.0	65.0	64.0	70.0	66.0	62.0	66.0	64.0	64.0	63.0	69.0	65.0	70.0	66.0	64.0	69.0	0.5420741468672235	0.26049674280008245	0.19742911033269403	0.5325443786982248	0.2662721893491124	0.2011834319526627	Draw
838692.0	4.0	-2.0	4.0	3.0	2.0	0.0	True	False	False	False	False	False	False	False	False	False	False	73.0	73.0	69.0	67.0	72.0	67.0	72.0	71.0	72.0	72.0	69.0	68.0	64.0	67.0	64.0	64.0	64.0	70.0	65.0	63.0	63.0	69.0	0.5791912384161751	0.2502106149957877	0.17059814658803707	0.586003065022258	0.24885061665328762	0.1651463183244545	Win
838694.0	-10.0	9.0	2.0	5.0	0.0	1.0	True	False	False	False	False	False	False	False	False	False	False	62.0	66.0	64.0	64.0	63.0	69.0	69.0	65.0	70.0	66.0	69.0	60.0	73.0	69.0	64.0	66.0	72.0	70.0	65.0	61.0	72.0	66.0	0.24721363342201763	0.2609477241676853	0.4918386424102969	0.2264363499812242	0.27037176117161094	0.5031918888471649	Defeat
838695.0	-14.0	-1.0	3.0	4.0	0.0	0.0	True	False	False	False	False	False	False	False	False	False	False	49.0	63.0	64.0	60.0	59.0	66.0	65.0	60.0	65.0	63.0	64.0	68.0	65.0	58.0	65.0	55.0	66.0	67.0	67.0	67.0	64.0	66.0	0.42834645669291344	0.2771653543307087	0.29448818897637796	0.39367311072056244	0.28295254833040423	0.3233743409490334	Win
838696.0	0.0	8.0	3.0	6.0	0.0	2.0	True	False	False	False	False	False	False	False	False	False	False	69.0	67.0	65.0	65.0	64.0	66.0	65.0	62.0	65.0	62.0	67.0	72.0	71.0	74.0	70.0	72.0	75.0	70.0	61.0	73.0	69.0	74.0	0.2241273729332517	0.2614819350887937	0.5143906919779547	0.2264363499812242	0.27037176117161094	0.5031918888471649	Defeat
838699.0	3.0	2.0	6.0	5.0	0.0	2.0	True	False	False	False	False	False	False	False	False	False	False	63.0	66.0	66.0	63.0	64.0	69.0	66.0	63.0	67.0	63.0	63.0	64.0	72.0	68.0	66.0	70.0	78.0	75.0	70.0	69.0	70.0	67.0	0.3141116751269035	0.2899492385786802	0.39593908629441626	0.3191126279863481	0.2674914675767918	0.41339590443686003	Win
838702.0	1.0	4.0	3.0	5.0	0.0	1.0	True	False	False	False	False	False	False	False	False	False	False	60.0	62.0	62.0	60.0	57.0	58.0	62.0	64.0	60.0	66.0	62.0	71.0	71.0	69.0	64.0	61.0	71.0	69.0	68.0	68.0	69.0	69.0	0.2611940298507463	0.26865671641791045	0.4701492537313433	0.23875565828758552	0.2708273138784552	0.4904170278339594	Defeat
838707.0	6.0	7.0	6.0	7.0	2.0	0.0	True	False	False	False	False	False	False	False	False	False	False	72.0	71.0	73.0	66.0	72.0	75.0	79.0	70.0	61.0	69.0	74.0	72.0	66.0	66.0	63.0	64.0	69.0	66.0	63.0	67.0	63.0	63.0	0.6676557863501484	0.20771513353115725	0.12462908011869436	0.6484319735911341	0.20631926432445177	0.14524876208441403	Draw
838709.0	-1.0	-14.0	4.0	3.0	0.0	1.0	True	False	False	False	False	False	False	False	False	False	False	64.0	72.0	68.0	66.0	70.0	65.0	78.0	75.0	70.0	70.0	67.0	49.0	63.0	64.0	60.0	59.0	66.0	65.0	57.0	65.0	64.0	63.0	0.7159005275056518	0.18613413715146948	0.09796533534287867	0.6986850902607532	0.19121907733452193	0.11009583240472476	Win
838712.0	8.0	-2.0	5.0	3.0	1.0	0.0	True	False	False	False	False	False	False	False	False	False	False	60.0	73.0	69.0	64.0	66.0	72.0	70.0	65.0	63.0	72.0	66.0	60.0	62.0	61.0	60.0	57.0	58.0	62.0	64.0	60.0	66.0	62.0	0.7457627118644068	0.1694915254237288	0.0847457627118644	0.7262247838616714	0.17291066282420747	0.10086455331412103	Win
838714.0	-5.0	1.0	2.0	4.0	2.0	0.0	True	False	False	False	False	False	False	False	False	False	False	69.0	65.0	64.0	66.0	65.0	67.0	65.0	66.0	63.0	66.0	67.0	73.0	73.0	67.0	67.0	70.0	67.0	72.0	71.0	72.0	72.0	69.0	0.34090909090909083	0.28409090909090906	0.37499999999999994	0.34950071326676174	0.2796005706134094	0.3708987161198288	Defeat
838716.0	-1.0	-12.0	3.0	1.0	0.0	1.0	True	False	False	False	False	False	False	False	False	False	False	68.0	67.0	64.0	64.0	64.0	64.0	70.0	65.0	63.0	63.0	69.0	62.0	66.0	64.0	65.0	64.0	69.0	65.0	70.0	63.0	69.0	63.0	0.4903728275762602	0.2754741472560756	0.23415302516766426	0.5039106145251397	0.2748603351955307	0.22122905027932963	Draw
838718.0	0.0	1.0	5.0	3.0	0.0	2.0	True	False	False	False	False	False	False	False	False	False	False	65.0	65.0	68.0	64.0	63.0	65.0	64.0	62.0	64.0	65.0	66.0	69.0	67.0	62.0	65.0	64.0	65.0	65.0	62.0	59.0	67.0	67.0	0.4569015166058744	0.2754847379535419	0.26761374544058353	0.4652686762778506	0.2791612057667104	0.25557011795543905	Defeat
838478.0	4.0	-4.0	4.0	1.0	0.0	0.0	True	False	False	False	False	False	False	False	False	False	False	72.0	71.0	69.0	70.0	73.0	73.0	69.0	70.0	72.0	73.0	70.0	67.0	63.0	62.0	60.0	60.0	63.0	63.0	66.0	56.0	64.0	60.0	0.7003891050583657	0.1961089494163424	0.10350194552529182	0.6570955273329653	0.21336278299282163	0.12954168967421312	Win
838481.0	-15.0	9.0	1.0	6.0	1.0	1.0	True	False	False	False	False	False	False	False	False	False	False	66.0	68.0	65.0	66.0	64.0	69.0	65.0	70.0	63.0	63.0	62.0	64.0	65.0	63.0	56.0	63.0	65.0	67.0	60.0	62.0	65.0	66.0	0.49168474331164136	0.274765003615329	0.23355025307302965	0.47450057817297336	0.2665576777383468	0.25894174408867976	Draw
838482.0	6.0	-7.0	4.0	3.0	1.0	1.0	True	False	False	False	False	False	False	False	False	False	False	67.0	65.0	64.0	64.0	64.0	67.0	68.0	67.0	64.0	55.0	62.0	70.0	62.0	63.0	66.0	63.0	67.0	65.0	60.0	66.0	62.0	62.0	0.46646341463414626	0.274390243902439	0.2591463414634146	0.4440534106200187	0.27585136114273884	0.28009522823724253	Defeat
838489.0	-3.0	-7.0	0.0	3.0	0.0	0.0	True	False	False	False	False	False	False	False	False	False	False	64.0	62.0	54.0	60.0	60.0	62.0	55.0	56.0	60.0	64.0	62.0	67.0	67.0	64.0	62.0	63.0	64.0	63.0	65.0	61.0	69.0	65.0	0.30112721417069244	0.2745571658615137	0.4243156199677939	0.28378378378378377	0.28378378378378377	0.4324324324324324	Defeat
838720.0	3.0	6.0	5.0	6.0	1.0	1.0	True	False	False	False	False	False	False	False	False	False	False	73.0	73.0	67.0	67.0	70.0	67.0	72.0	71.0	72.0	72.0	69.0	72.0	74.0	73.0	70.0	61.0	71.0	79.0	70.0	66.0	69.0	74.0	0.34090909090909083	0.28409090909090906	0.37499999999999994	0.3369237397673417	0.2675570874623008	0.3955191727703577	Defeat
838721.0	-1.0	6.0	1.0	5.0	1.0	1.0	True	False	False	False	False	False	False	False	False	False	False	62.0	66.0	64.0	65.0	69.0	69.0	65.0	70.0	63.0	69.0	64.0	71.0	71.0	63.0	72.0	64.0	71.0	69.0	68.0	69.0	69.0	69.0	0.26829268292682923	0.2845528455284553	0.4471544715447154	0.2593712212817412	0.2750906892382104	0.46553808948004843	Draw
838723.0	-4.0	0.0	3.0	3.0	0.0	0.0	True	False	False	False	False	False	False	False	False	False	False	59.0	63.0	63.0	59.0	65.0	66.0	65.0	60.0	60.0	63.0	64.0	69.0	65.0	67.0	63.0	65.0	67.0	65.0	66.0	63.0	61.0	66.0	0.3849466996877355	0.28189942930978784	0.3331538710024765	0.3777974739641037	0.2924883669399512	0.32971415909594504	Defeat
838725.0	2.0	-2.0	3.0	2.0	1.0	0.0	True	False	False	False	False	False	False	False	False	False	False	69.0	67.0	62.0	65.0	64.0	65.0	65.0	62.0	65.0	67.0	67.0	68.0	67.0	64.0	64.0	64.0	64.0	63.0	70.0	63.0	64.0	69.0	0.4564841498559078	0.28357348703170027	0.25994236311239194	0.4438964241676942	0.30332922318125766	0.2527743526510481	Win
838727.0	2.0	-2.0	4.0	4.0	0.0	1.0	True	False	False	False	False	False	False	False	False	False	False	72.0	66.0	64.0	64.0	69.0	66.0	66.0	63.0	67.0	63.0	63.0	65.0	65.0	64.0	68.0	64.0	56.0	63.0	65.0	68.0	62.0	66.0	0.47686589063875573	0.280250415729238	0.24288369363200624	0.4652686762778506	0.2791612057667104	0.25557011795543905	Win
838728.0	-3.0	1.0	3.0	5.0	0.0	2.0	True	False	False	False	False	False	False	False	False	False	False	68.0	65.0	58.0	64.0	60.0	66.0	66.0	67.0	65.0	65.0	66.0	64.0	72.0	68.0	66.0	70.0	65.0	75.0	70.0	58.0	70.0	67.0	0.33539731682146534	0.2889576883384932	0.3756449948400412	0.3233180927498367	0.27433050293925537	0.4023514043109079	Win
838732.0	-5.0	-2.0	3.0	1.0	0.0	1.0	True	False	False	False	False	False	False	False	False	False	False	60.0	62.0	61.0	60.0	57.0	62.0	56.0	60.0	66.0	58.0	64.0	58.0	63.0	66.0	64.0	65.0	64.0	69.0	62.0	64.0	62.0	63.0	0.4903728275762602	0.2754741472560756	0.23415302516766426	0.48285145733348944	0.2750790120566546	0.24206953060985603	Win
838734.0	8.0	0.0	6.0	4.0	0.0	2.0	True	False	False	False	False	False	False	False	False	False	False	71.0	71.0	65.0	72.0	61.0	71.0	69.0	68.0	69.0	69.0	69.0	54.0	73.0	67.0	67.0	70.0	69.0	69.0	72.0	72.0	58.0	71.0	0.4666666666666667	0.26666666666666666	0.26666666666666666	0.45379876796714574	0.2669404517453799	0.2792607802874743	Defeat
838735.0	10.0	-14.0	6.0	3.0	1.0	0.0	True	False	False	False	False	False	False	False	False	False	False	60.0	66.0	69.0	64.0	66.0	72.0	70.0	65.0	70.0	66.0	67.0	59.0	65.0	63.0	64.0	59.0	66.0	60.0	65.0	63.0	61.0	64.0	0.6840855106888362	0.20218527315914492	0.11372921615201902	0.6878077034462786	0.19113814074717636	0.12105415580654504	Draw
838739.0	-4.0	4.0	4.0	4.0	0.0	0.0	True	False	False	False	False	False	False	False	False	False	False	60.0	62.0	61.0	60.0	57.0	62.0	56.0	60.0	66.0	58.0	57.0	69.0	67.0	65.0	65.0	64.0	62.0	65.0	65.0	65.0	67.0	67.0	0.3388718845649322	0.295146480104941	0.36598163533012684	0.34212567882079137	0.2878200155159038	0.3700543056633049	Defeat
838741.0	1.0	1.0	3.0	3.0	0.0	1.0	True	False	False	False	False	False	False	False	False	False	False	68.0	64.0	64.0	64.0	58.0	70.0	63.0	65.0	63.0	56.0	69.0	63.0	69.0	65.0	64.0	57.0	62.0	66.0	66.0	63.0	67.0	63.0	0.4247787610619469	0.2831858407079646	0.2920353982300885	0.41308089500860584	0.28399311531841653	0.3029259896729776	Defeat
838742.0	-2.0	-1.0	5.0	4.0	1.0	1.0	True	False	False	False	False	False	False	False	False	False	False	65.0	65.0	64.0	68.0	63.0	65.0	64.0	62.0	65.0	64.0	70.0	64.0	72.0	68.0	67.0	70.0	75.0	70.0	58.0	63.0	69.0	67.0	0.29352734570998495	0.28901154039136984	0.41746111389864526	0.32337434094903333	0.2829525483304042	0.3936731107205623	Win
838748.0	-9.0	1.0	3.0	4.0	1.0	1.0	True	False	False	False	False	False	False	False	False	False	False	64.0	71.0	69.0	68.0	70.0	68.0	71.0	77.0	75.0	73.0	70.0	69.0	65.0	67.0	63.0	65.0	67.0	65.0	66.0	66.0	63.0	61.0	0.5636978579481398	0.25366403607666294	0.1826381059751973	0.586003065022258	0.24885061665328762	0.1651463183244545	Win
838750.0	-11.0	0.0	1.0	4.0	1.0	0.0	True	False	False	False	False	False	False	False	False	False	False	62.0	66.0	64.0	64.0	67.0	69.0	65.0	70.0	63.0	69.0	63.0	60.0	60.0	60.0	57.0	62.0	62.0	64.0	61.0	56.0	66.0	57.0	0.48143053645116923	0.2682255845942228	0.25034387895460797	0.4657534246575343	0.2671232876712329	0.2671232876712329	Draw
838752.0	-6.0	-1.0	2.0	3.0	0.0	2.0	True	False	False	False	False	False	False	False	False	False	False	59.0	63.0	64.0	60.0	59.0	66.0	65.0	60.0	65.0	63.0	64.0	62.0	65.0	65.0	56.0	66.0	65.0	65.0	64.0	48.0	63.0	61.0	0.3829673272629887	0.2828066416711301	0.33422603106588106	0.37819738719947305	0.279284224393457	0.34251838840706994	Defeat
838753.0	7.0	4.0	4.0	5.0	1.0	2.0	True	False	False	False	False	False	False	False	False	False	False	69.0	67.0	65.0	62.0	64.0	66.0	65.0	65.0	67.0	67.0	62.0	71.0	71.0	72.0	64.0	61.0	69.0	63.0	69.0	69.0	69.0	69.0	0.2944881889763779	0.27716535433070866	0.4283464566929133	0.29787914313119473	0.2795481189385058	0.4225727379302994	Draw
838754.0	7.0	9.0	7.0	5.0	0.0	2.0	True	False	False	False	False	False	False	False	False	False	False	72.0	65.0	63.0	64.0	63.0	69.0	66.0	66.0	67.0	63.0	63.0	60.0	66.0	73.0	69.0	66.0	70.0	65.0	70.0	72.0	66.0	67.0	0.2845528455284553	0.26829268292682923	0.4471544715447154	0.29787914313119473	0.2795481189385058	0.4225727379302994	Draw
838755.0	1.0	3.0	4.0	6.0	0.0	3.0	True	False	False	False	False	False	False	False	False	False	False	68.0	65.0	58.0	65.0	55.0	66.0	66.0	67.0	64.0	64.0	66.0	72.0	71.0	74.0	72.0	61.0	75.0	76.0	70.0	79.0	69.0	74.0	0.24721363342201763	0.2609477241676853	0.4918386424102969	0.2519295468038789	0.2707302592519295	0.4773401939441916	Defeat
838759.0	9.0	-6.0	7.0	3.0	1.0	1.0	True	False	False	False	False	False	False	False	False	False	False	72.0	71.0	74.0	72.0	61.0	75.0	73.0	79.0	76.0	70.0	74.0	64.0	65.0	68.0	66.0	70.0	73.0	72.0	70.0	54.0	67.0	75.0	0.5800611932687404	0.24094849566547683	0.17899031106578275	0.5666085854585775	0.24837636622841755	0.1850150483130049	Win
838761.0	5.0	7.0	5.0	6.0	2.0	1.0	True	False	False	False	False	False	False	False	False	False	False	71.0	71.0	72.0	64.0	61.0	71.0	69.0	69.0	69.0	69.0	71.0	72.0	66.0	64.0	57.0	69.0	66.0	66.0	63.0	63.0	63.0	61.0	0.5433938829374321	0.2685918335662164	0.18801428349635152	0.5284754156349488	0.2524938096922533	0.219030774672798	Win
838764.0	9.0	1.0	5.0	4.0	0.0	1.0	True	False	False	False	False	False	False	False	False	False	False	60.0	66.0	73.0	69.0	66.0	72.0	70.0	65.0	70.0	66.0	67.0	68.0	66.0	64.0	65.0	55.0	66.0	67.0	67.0	64.0	65.0	66.0	0.6263219741480611	0.22914218566392483	0.1445358401880141	0.6268314434959867	0.22168429099248313	0.1514842655115301	Win
838765.0	-12.0	8.0	0.0	4.0	0.0	2.0	True	False	False	False	False	False	False	False	False	False	False	62.0	66.0	64.0	64.0	65.0	69.0	70.0	63.0	69.0	68.0	63.0	69.0	67.0	62.0	65.0	64.0	68.0	65.0	65.0	62.0	67.0	67.0	0.3559693318729463	0.28806133625410735	0.3559693318729463	0.3362386858866912	0.3077438819979886	0.35601743211532016	Win
838767.0	-3.0	-5.0	1.0	2.0	0.0	0.0	True	False	False	False	False	False	False	False	False	False	False	66.0	65.0	52.0	64.0	61.0	63.0	63.0	64.0	61.0	69.0	63.0	69.0	65.0	66.0	63.0	65.0	67.0	65.0	66.0	61.0	66.0	61.0	0.2676137454405836	0.27548473795354195	0.4569015166058745	0.2669404517453799	0.2792607802874743	0.45379876796714574	Draw
838768.0	2.0	1.0	4.0	4.0	0.0	1.0	True	False	False	False	False	False	False	False	False	False	False	60.0	62.0	61.0	60.0	57.0	58.0	62.0	64.0	60.0	66.0	56.0	54.0	73.0	67.0	67.0	70.0	67.0	72.0	69.0	72.0	72.0	71.0	0.19742911033269403	0.26049674280008245	0.5420741468672235	0.1994818652849741	0.25647668393782386	0.5440414507772021	Defeat
838770.0	-3.0	-15.0	2.0	3.0	1.0	0.0	True	False	False	False	False	False	False	False	False	False	False	68.0	67.0	64.0	56.0	64.0	64.0	70.0	63.0	61.0	63.0	69.0	49.0	64.0	60.0	59.0	65.0	66.0	65.0	60.0	67.0	64.0	63.0	0.5117329137305876	0.27543271533146335	0.21283437093794896	0.49080935424886923	0.26705803098835534	0.2421326147627755	Win
838772.0	-2.0	-4.0	5.0	0.0	1.0	0.0	True	False	False	False	False	False	False	False	False	False	False	65.0	65.0	64.0	68.0	63.0	65.0	62.0	65.0	70.0	64.0	66.0	65.0	64.0	58.0	65.0	60.0	62.0	73.0	62.0	67.0	71.0	70.0	0.6104945747546898	0.245804394572283	0.143701030673027	0.6037151702786377	0.2414860681114551	0.1547987616099071	Win
838773.0	5.0	-8.0	5.0	1.0	1.0	1.0	True	False	False	False	False	False	False	False	False	False	False	54.0	67.0	69.0	70.0	72.0	67.0	67.0	66.0	72.0	72.0	71.0	62.0	66.0	64.0	64.0	65.0	65.0	68.0	63.0	69.0	63.0	64.0	0.6500776404176282	0.2161921021250311	0.13373025745734066	0.6709856547894493	0.20823692734844979	0.12077741786210086	Win
838774.0	-6.0	0.0	3.0	3.0	2.0	1.0	True	False	False	False	False	False	False	False	False	False	False	64.0	72.0	68.0	64.0	66.0	73.0	75.0	70.0	54.0	53.0	70.0	68.0	64.0	64.0	63.0	58.0	67.0	70.0	56.0	61.0	63.0	69.0	0.5970774629445346	0.24668726758497875	0.15623526947048655	0.6058843653780364	0.23605884365378038	0.1580567909681834	Win
838775.0	-16.0	4.0	3.0	5.0	0.0	1.0	True	False	False	False	False	False	False	False	False	False	False	59.0	63.0	64.0	60.0	59.0	66.0	65.0	67.0	60.0	65.0	64.0	71.0	68.0	71.0	72.0	64.0	69.0	65.0	69.0	69.0	69.0	69.0	0.2341530251676642	0.27547414725607555	0.4903728275762601	0.2382753403933434	0.2586989409984871	0.5030257186081695	Draw
838777.0	5.0	8.0	4.0	5.0	0.0	1.0	True	False	False	False	False	False	False	False	False	False	False	69.0	67.0	62.0	65.0	64.0	65.0	65.0	65.0	62.0	67.0	62.0	60.0	66.0	64.0	66.0	69.0	70.0	65.0	70.0	66.0	72.0	67.0	0.26865671641791045	0.2611940298507463	0.4701492537313433	0.2671232876712329	0.2671232876712329	0.4657534246575343	Defeat
838778.0	5.0	-7.0	5.0	3.0	1.0	0.0	True	False	False	False	False	False	False	False	False	False	False	72.0	66.0	63.0	64.0	57.0	69.0	66.0	66.0	67.0	63.0	63.0	60.0	61.0	69.0	60.0	57.0	62.0	62.0	56.0	66.0	64.0	58.0	0.5970774629445346	0.24668726758497875	0.15623526947048655	0.6144803633449104	0.22735773443761687	0.1581619022174726	Defeat
838780.0	-2.0	0.0	3.0	5.0	1.0	1.0	True	False	False	False	False	False	False	False	False	False	False	68.0	65.0	58.0	60.0	55.0	66.0	67.0	67.0	64.0	64.0	65.0	65.0	65.0	64.0	68.0	63.0	65.0	62.0	65.0	70.0	57.0	66.0	0.4830216088614491	0.26911203922280735	0.24786635191574358	0.44217687074829937	0.27891156462585037	0.27891156462585037	Win
838783.0	-7.0	-3.0	0.0	1.0	0.0	0.0	True	False	False	False	False	False	False	False	False	False	False	65.0	64.0	64.0	65.0	73.0	71.0	65.0	62.0	61.0	67.0	70.0	66.0	65.0	63.0	64.0	63.0	63.0	69.0	64.0	61.0	61.0	63.0	0.4903728275762602	0.2754741472560756	0.23415302516766426	0.4904170278339593	0.27082731387845516	0.23875565828758546	Win
838789.0	12.0	-12.0	8.0	3.0	1.0	1.0	True	False	False	False	False	False	False	False	False	False	False	72.0	71.0	74.0	72.0	61.0	79.0	76.0	70.0	74.0	73.0	69.0	59.0	66.0	63.0	64.0	65.0	65.0	67.0	60.0	63.0	64.0	60.0	0.763888888888889	0.1527777777777778	0.08333333333333334	0.7672348706387776	0.16312381033401036	0.06964131902721211	Win
838790.0	5.0	-6.0	5.0	1.0	0.0	0.0	True	False	False	False	False	False	False	False	False	False	False	71.0	64.0	61.0	72.0	63.0	72.0	65.0	71.0	66.0	68.0	69.0	68.0	65.0	64.0	64.0	61.0	62.0	73.0	65.0	62.0	67.0	71.0	0.7271285034373347	0.18759915388683238	0.0852723426758329	0.7276264591439688	0.16536964980544747	0.10700389105058364	Win
838791.0	11.0	6.0	6.0	6.0	1.0	0.0	True	False	False	False	False	False	False	False	False	False	False	60.0	66.0	69.0	64.0	66.0	72.0	70.0	65.0	70.0	66.0	67.0	54.0	73.0	67.0	67.0	70.0	67.0	69.0	71.0	72.0	72.0	72.0	0.40515851692638366	0.2804943578721118	0.3143471252015046	0.4222648752399232	0.2751119641714651	0.3026231605886116	Win
838792.0	-9.0	2.0	1.0	4.0	1.0	2.0	True	False	False	False	False	False	False	False	False	False	False	62.0	66.0	64.0	64.0	65.0	69.0	65.0	70.0	69.0	68.0	64.0	72.0	66.0	64.0	63.0	64.0	69.0	66.0	66.0	63.0	67.0	63.0	0.3849466996877355	0.28189942930978784	0.3331538710024765	0.34950071326676174	0.2796005706134094	0.3708987161198288	Draw
838794.0	-4.0	3.0	1.0	4.0	0.0	0.0	True	False	False	False	False	False	False	False	False	False	False	66.0	65.0	63.0	61.0	64.0	66.0	69.0	64.0	61.0	64.0	63.0	69.0	67.0	65.0	65.0	64.0	62.0	65.0	65.0	65.0	67.0	67.0	0.3153456998313659	0.26897133220910624	0.41568296795952775	0.3026231605886116	0.2751119641714651	0.4222648752399232	Win
838796.0	-8.0	-6.0	3.0	3.0	1.0	0.0	True	False	False	False	False	False	False	False	False	False	False	60.0	62.0	69.0	60.0	56.0	61.0	58.0	62.0	60.0	66.0	67.0	64.0	72.0	68.0	66.0	70.0	73.0	75.0	64.0	53.0	75.0	70.0	0.2027257240204429	0.2606473594548552	0.5366269165247018	0.2011834319526627	0.2662721893491124	0.5325443786982248	Defeat
838798.0	1.0	1.0	3.0	4.0	1.0	0.0	True	False	False	False	False	False	False	False	False	False	False	68.0	64.0	64.0	63.0	58.0	67.0	65.0	56.0	61.0	63.0	69.0	58.0	58.0	64.0	60.0	55.0	66.0	66.0	66.0	67.0	65.0	64.0	0.43624161073825496	0.28187919463087246	0.28187919463087246	0.4324324324324324	0.28378378378378377	0.28378378378378377	Win
838800.0	-4.0	-5.0	3.0	2.0	1.0	0.0	True	False	False	False	False	False	False	False	False	False	False	65.0	65.0	64.0	68.0	64.0	63.0	65.0	64.0	70.0	65.0	66.0	69.0	66.0	63.0	65.0	67.0	65.0	66.0	63.0	63.0	66.0	66.0	0.4970066644075455	0.2756127866260025	0.22738054896645207	0.4769442532690984	0.2876806607019959	0.2353750860289057	Defeat
838802.0	5.0	1.0	6.0	4.0	2.0	0.0	True	False	False	False	False	False	False	False	False	False	False	54.0	67.0	67.0	69.0	70.0	72.0	67.0	72.0	69.0	72.0	69.0	69.0	67.0	65.0	62.0	65.0	64.0	69.0	65.0	65.0	67.0	67.0	0.6106870229007634	0.233587786259542	0.15572519083969466	0.6375380485583491	0.2263260072382139	0.13613594420343691	Win
838804.0	12.0	-4.0	8.0	3.0	2.0	1.0	True	False	False	False	False	False	False	False	False	False	False	72.0	71.0	74.0	72.0	61.0	79.0	76.0	70.0	71.0	73.0	69.0	65.0	65.0	65.0	68.0	63.0	65.0	68.0	65.0	64.0	70.0	66.0	0.7272727272727273	0.18181818181818182	0.09090909090909091	0.7272727272727273	0.18181818181818182	0.09090909090909091	Win
838806.0	-5.0	12.0	4.0	7.0	0.0	2.0	True	False	False	False	False	False	False	False	False	False	False	64.0	72.0	68.0	70.0	69.0	73.0	75.0	64.0	70.0	53.0	75.0	60.0	66.0	69.0	64.0	66.0	72.0	71.0	70.0	70.0	72.0	63.0	0.42669584245076586	0.2844638949671772	0.2888402625820569	0.4033905672679852	0.2836339926103021	0.3129754401217127	Defeat
838808.0	-12.0	-11.0	3.0	2.0	0.0	1.0	True	False	False	False	False	False	False	False	False	False	False	59.0	66.0	63.0	64.0	59.0	65.0	60.0	60.0	63.0	71.0	64.0	64.0	60.0	60.0	61.0	62.0	62.0	64.0	56.0	66.0	58.0	67.0	0.4903728275762602	0.2754741472560756	0.23415302516766426	0.477029702970297	0.2746534653465347	0.2483168316831683	Draw
838809.0	1.0	-2.0	3.0	2.0	0.0	0.0	True	False	False	False	False	False	False	False	False	False	False	63.0	66.0	63.0	64.0	57.0	69.0	62.0	66.0	66.0	67.0	64.0	66.0	65.0	64.0	61.0	64.0	64.0	63.0	66.0	69.0	52.0	63.0	0.6515264333581534	0.22338049143708116	0.12509307520476545	0.6480446927374303	0.22681564245810057	0.12513966480446928	Draw
838810.0	-1.0	6.0	3.0	5.0	1.0	1.0	True	False	False	False	False	False	False	False	False	False	False	58.0	64.0	65.0	60.0	55.0	66.0	66.0	66.0	67.0	65.0	64.0	71.0	72.0	68.0	72.0	64.0	71.0	68.0	65.0	68.0	69.0	66.0	0.2888402625820569	0.2844638949671772	0.42669584245076586	0.3129754401217127	0.2836339926103021	0.4033905672679852	Defeat
838814.0	-9.0	-5.0	1.0	1.0	0.0	0.0	True	False	False	False	False	False	False	False	False	False	False	70.0	64.0	64.0	65.0	60.0	71.0	65.0	62.0	73.0	67.0	66.0	62.0	66.0	65.0	63.0	64.0	70.0	62.0	69.0	65.0	69.0	68.0	0.41746111389864526	0.28901154039136984	0.29352734570998495	0.3941389529140599	0.2877839973658215	0.31807704972011847	Draw
838815.0	5.0	0.0	6.0	3.0	2.0	1.0	True	False	False	False	False	False	False	False	False	False	False	54.0	73.0	67.0	67.0	70.0	67.0	69.0	69.0	72.0	72.0	69.0	63.0	66.0	63.0	64.0	57.0	69.0	66.0	66.0	67.0	63.0	63.0	0.5808666060374923	0.2533223809663508	0.1658110129961569	0.5965635258783265	0.24843193406439892	0.15500454005727457	Win
838817.0	7.0	-5.0	5.0	4.0	1.0	2.0	True	False	False	False	False	False	False	False	False	False	False	71.0	68.0	72.0	72.0	64.0	71.0	69.0	69.0	69.0	69.0	71.0	64.0	65.0	68.0	70.0	69.0	73.0	72.0	75.0	64.0	54.0	70.0	0.4817518248175182	0.2773722627737226	0.2408759124087591	0.5031918888471649	0.27037176117161094	0.2264363499812242	Win
838819.0	11.0	1.0	7.0	3.0	0.0	2.0	True	False	False	False	False	False	False	False	False	False	False	60.0	66.0	71.0	64.0	66.0	72.0	69.0	65.0	70.0	72.0	63.0	69.0	65.0	66.0	63.0	65.0	67.0	65.0	66.0	63.0	66.0	66.0	0.6079999999999999	0.23999999999999996	0.15199999999999997	0.6256755897501113	0.22680740128441532	0.14751700896547337	Win
838820.0	0.0	-6.0	1.0	2.0	1.0	2.0	True	False	False	False	False	False	False	False	False	False	False	62.0	66.0	64.0	68.0	65.0	69.0	69.0	63.0	69.0	69.0	62.0	58.0	64.0	65.0	60.0	55.0	66.0	66.0	67.0	65.0	64.0	64.0	0.3981123981123982	0.28614328614328616	0.3157443157443158	0.38679969301611666	0.28856485034535684	0.3246354566385265	Win
838822.0	-3.0	-9.0	3.0	1.0	0.0	0.0	True	False	False	False	False	False	False	False	False	False	False	69.0	68.0	67.0	65.0	62.0	66.0	69.0	65.0	62.0	67.0	67.0	70.0	64.0	65.0	73.0	66.0	65.0	62.0	62.0	66.0	71.0	58.0	0.5636978579481398	0.25366403607666294	0.1826381059751973	0.5491576565250189	0.2516972592406337	0.1991450842343475	Draw
838823.0	-2.0	-6.0	2.0	3.0	0.0	0.0	True	False	False	False	False	False	False	False	False	False	False	66.0	65.0	63.0	61.0	64.0	63.0	66.0	69.0	64.0	61.0	63.0	59.0	63.0	64.0	59.0	65.0	66.0	65.0	60.0	60.0	71.0	64.0	0.43432866986844854	0.2850281896011694	0.2806431405303822	0.4421184844044379	0.27464936152396896	0.283232154071593	Win
838825.0	-11.0	-4.0	2.0	3.0	0.0	1.0	True	False	False	False	False	False	False	False	False	False	False	64.0	61.0	62.0	60.0	60.0	62.0	64.0	56.0	66.0	58.0	67.0	65.0	65.0	65.0	64.0	63.0	65.0	68.0	62.0	64.0	70.0	65.0	0.364592462751972	0.28483786152497814	0.35056967572305	0.35542367293109134	0.2746455654467524	0.3699307616221562	Draw
838827.0	0.0	12.0	3.0	8.0	0.0	2.0	True	False	False	False	False	False	False	False	False	False	False	63.0	64.0	67.0	63.0	56.0	64.0	70.0	65.0	63.0	61.0	63.0	72.0	71.0	74.0	72.0	61.0	70.0	76.0	70.0	79.0	73.0	74.0	0.19263456090651554	0.26912181303116145	0.5382436260623229	0.190988011575031	0.25919801570897066	0.5498139727159984	Win
838829.0	10.0	10.0	8.0	7.0	3.0	0.0	True	False	False	False	False	False	False	False	False	False	False	72.0	71.0	75.0	71.0	62.0	76.0	71.0	69.0	72.0	79.0	74.0	68.0	66.0	67.0	64.0	66.0	71.0	70.0	65.0	72.0	71.0	71.0	0.5185185185185186	0.2592592592592593	0.2222222222222222	0.530085959885387	0.25787965616045844	0.21203438395415475	Draw
838830.0	-4.0	7.0	4.0	7.0	1.0	1.0	True	False	False	False	False	False	False	False	False	False	False	64.0	73.0	69.0	68.0	70.0	71.0	77.0	75.0	73.0	74.0	70.0	64.0	72.0	65.0	67.0	68.0	69.0	69.0	72.0	71.0	71.0	68.0	0.4359404280501035	0.2883913600946839	0.27566821185521256	0.41349548842683415	0.2797175362887407	0.3067869752844253	Draw
838832.0	-10.0	3.0	1.0	2.0	0.0	0.0	True	False	False	False	False	False	False	False	False	False	False	59.0	63.0	64.0	63.0	65.0	66.0	65.0	66.0	63.0	66.0	65.0	64.0	64.0	62.0	62.0	65.0	66.0	69.0	62.0	68.0	67.0	61.0	0.40639082343301924	0.29209340434248254	0.3015157722244981	0.42275729810355855	0.2840400596633284	0.29320264223311315	Win
838833.0	-2.0	-3.0	2.0	3.0	0.0	0.0	True	False	False	False	False	False	False	False	False	False	False	72.0	66.0	64.0	62.0	69.0	66.0	66.0	63.0	68.0	63.0	64.0	69.0	68.0	67.0	65.0	62.0	66.0	65.0	66.0	62.0	69.0	62.0	0.5433938829374321	0.2685918335662164	0.18801428349635152	0.5177664974619288	0.266497461928934	0.21573604060913704	Win
838835.0	-8.0	-1.0	2.0	3.0	0.0	0.0	True	False	False	False	False	False	False	False	False	False	False	58.0	63.0	64.0	70.0	61.0	66.0	62.0	65.0	68.0	65.0	64.0	64.0	65.0	63.0	61.0	63.0	63.0	64.0	69.0	64.0	61.0	63.0	0.4485336400230017	0.2898217366302473	0.26164462334675104	0.4416509532788603	0.2662895453593128	0.29205950136182696	Win
838838.0	-6.0	10.0	3.0	6.0	0.0	2.0	True	False	False	False	False	False	False	False	False	False	False	69.0	65.0	67.0	63.0	65.0	67.0	65.0	66.0	61.0	66.0	67.0	72.0	70.0	72.0	64.0	65.0	71.0	69.0	72.0	70.0	68.0	71.0	0.33539731682146534	0.2889576883384932	0.3756449948400412	0.3550033281562015	0.28289327712447304	0.3621033947193255	Draw
838839.0	-9.0	-8.0	1.0	2.0	0.0	0.0	True	False	False	False	False	False	False	False	False	False	False	69.0	64.0	65.0	66.0	64.0	62.0	71.0	62.0	68.0	63.0	70.0	64.0	61.0	62.0	63.0	57.0	63.0	65.0	63.0	66.0	66.0	67.0	0.4903728275762602	0.2754741472560756	0.23415302516766426	0.477029702970297	0.2746534653465347	0.2483168316831683	Draw
838841.0	1.0	1.0	3.0	3.0	1.0	2.0	True	False	False	False	False	False	False	False	False	False	False	65.0	65.0	67.0	65.0	66.0	65.0	68.0	48.0	70.0	66.0	64.0	63.0	62.0	65.0	65.0	62.0	68.0	64.0	56.0	61.0	63.0	69.0	0.4674220963172805	0.28328611898017003	0.2492917847025496	0.4899257688229055	0.27465535524920465	0.23541887592788968	Defeat
838853.0	8.0	-3.0	7.0	3.0	1.0	1.0	True	False	False	False	False	False	False	False	False	False	False	64.0	72.0	65.0	67.0	69.0	67.0	69.0	69.0	72.0	68.0	71.0	68.0	64.0	65.0	70.0	61.0	66.0	65.0	68.0	64.0	66.0	64.0	0.7042253521126761	0.1971830985915493	0.09859154929577466	0.6773028296207103	0.20168573148705599	0.12101143889223359	Win
838855.0	11.0	2.0	7.0	4.0	0.0	0.0	True	False	False	False	False	False	False	False	False	False	False	68.0	66.0	67.0	64.0	66.0	72.0	71.0	70.0	71.0	70.0	71.0	63.0	62.0	65.0	64.0	56.0	63.0	68.0	65.0	64.0	61.0	69.0	0.6914119359534208	0.19796215429403205	0.11062590975254732	0.6986850902607532	0.19121907733452193	0.11009583240472476	Defeat
838857.0	2.0	-4.0	2.0	3.0	0.0	3.0	True	False	False	False	False	False	False	False	False	False	False	64.0	64.0	62.0	65.0	62.0	67.0	69.0	67.0	68.0	62.0	65.0	69.0	65.0	64.0	67.0	63.0	67.0	65.0	66.0	61.0	67.0	66.0	0.41025641025641024	0.2948717948717948	0.2948717948717948	0.3965741543798786	0.294232437120555	0.30919340849956634	Draw
838859.0	-3.0	-10.0	3.0	1.0	2.0	0.0	True	False	False	False	False	False	False	False	False	False	False	69.0	67.0	65.0	64.0	58.0	66.0	65.0	66.0	62.0	69.0	62.0	59.0	63.0	64.0	63.0	65.0	66.0	65.0	66.0	63.0	66.0	65.0	0.4903728275762602	0.2754741472560756	0.23415302516766426	0.5287267745526157	0.27981847760938433	0.1914547478379998	Defeat
838862.0	-1.0	-8.0	3.0	1.0	0.0	0.0	True	False	False	False	False	False	False	False	False	False	False	72.0	66.0	63.0	64.0	62.0	69.0	66.0	66.0	68.0	63.0	64.0	69.0	64.0	64.0	65.0	66.0	62.0	62.0	61.0	68.0	63.0	67.0	0.5791912384161751	0.2502106149957877	0.17059814658803707	0.5843134317177316	0.24151621844332907	0.17417034983893923	Draw
838864.0	-4.0	9.0	2.0	7.0	0.0	1.0	True	False	False	False	False	False	False	False	False	False	False	64.0	63.0	57.0	61.0	62.0	63.0	65.0	60.0	66.0	63.0	66.0	72.0	71.0	75.0	71.0	64.0	69.0	71.0	69.0	70.0	74.0	64.0	0.15572519083969466	0.233587786259542	0.6106870229007634	0.16457749594455096	0.25143784102639727	0.5839846630290517	Draw
838491.0	19.0	-18.0	8.0	0.0	2.0	0.0	True	False	False	False	False	False	False	False	False	False	False	71.0	72.0	73.0	70.0	72.0	77.0	71.0	66.0	60.0	71.0	74.0	66.0	68.0	65.0	64.0	65.0	69.0	71.0	65.0	70.0	63.0	62.0	0.7073247406475951	0.1881483810122603	0.10452687834014461	0.7083678541839271	0.1908864954432477	0.10074565037282518	Win
838493.0	-3.0	-12.0	3.0	2.0	2.0	0.0	True	False	False	False	False	False	False	False	False	False	False	71.0	73.0	71.0	67.0	53.0	67.0	78.0	75.0	68.0	66.0	66.0	73.0	68.0	66.0	64.0	64.0	66.0	66.0	65.0	66.0	65.0	51.0	0.6104945747546898	0.245804394572283	0.143701030673027	0.604280234201494	0.24833434282253178	0.14738542297597415	Draw
838494.0	4.0	-4.0	4.0	0.0	0.0	0.0	True	False	False	False	False	False	False	False	False	False	False	71.0	68.0	69.0	66.0	70.0	70.0	68.0	68.0	68.0	70.0	68.0	64.0	54.0	60.0	60.0	61.0	62.0	62.0	56.0	60.0	64.0	64.0	0.7073247406475951	0.1881483810122603	0.10452687834014461	0.6987240690912246	0.19746549778665048	0.1038104331221248	Win
838499.0	-3.0	5.0	4.0	4.0	0.0	1.0	True	False	False	False	False	False	False	False	False	False	False	67.0	63.0	64.0	62.0	63.0	64.0	69.0	67.0	65.0	61.0	65.0	67.0	68.0	64.0	64.0	62.0	65.0	66.0	58.0	62.0	67.0	68.0	0.42669584245076586	0.2888402625820569	0.2844638949671772	0.41308089500860584	0.28399311531841653	0.3029259896729776	Draw
838500.0	10.0	6.0	6.0	4.0	0.0	3.0	True	False	False	False	False	False	False	False	False	False	False	64.0	65.0	67.0	64.0	63.0	65.0	60.0	63.0	65.0	65.0	66.0	72.0	71.0	69.0	70.0	73.0	73.0	69.0	72.0	73.0	70.0	70.0	0.18771075309104535	0.2502810041213938	0.562008242787561	0.181360201511335	0.2518891687657431	0.5667506297229219	Win
838867.0	8.0	9.0	6.0	5.0	1.0	0.0	True	False	False	False	False	False	False	False	False	False	False	72.0	75.0	76.0	71.0	64.0	69.0	71.0	71.0	69.0	74.0	64.0	72.0	72.0	72.0	64.0	71.0	69.0	68.0	72.0	70.0	68.0	71.0	0.5255474452554745	0.25547445255474455	0.21897810218978103	0.51985559566787	0.2527075812274368	0.22743682310469313	Win
838869.0	-3.0	3.0	4.0	2.0	1.0	0.0	True	False	False	False	False	False	False	False	False	False	False	69.0	69.0	71.0	68.0	70.0	73.0	77.0	75.0	73.0	74.0	70.0	64.0	64.0	66.0	62.0	65.0	67.0	66.0	64.0	62.0	60.0	61.0	0.7047768206734534	0.20360219263899765	0.09162098668754895	0.6986850902607532	0.19121907733452193	0.11009583240472476	Win
838872.0	-5.0	-6.0	3.0	2.0	1.0	0.0	True	False	False	False	False	False	False	False	False	False	False	68.0	63.0	64.0	61.0	66.0	62.0	65.0	66.0	68.0	65.0	64.0	69.0	68.0	67.0	65.0	64.0	66.0	62.0	62.0	69.0	67.0	68.0	0.4592445328031809	0.2783300198807157	0.26242544731610334	0.47754698318496536	0.26686449060336304	0.2555885262116716	Draw
838873.0	-2.0	-5.0	3.0	1.0	1.0	0.0	True	False	False	False	False	False	False	False	False	False	False	69.0	65.0	67.0	63.0	65.0	67.0	65.0	66.0	63.0	61.0	67.0	64.0	62.0	63.0	57.0	61.0	63.0	65.0	60.0	66.0	63.0	66.0	0.582168995342648	0.24373475271678863	0.1740962519405633	0.587153263188875	0.23949672577440953	0.17335001103671546	Win
838874.0	-8.0	10.0	1.0	7.0	0.0	1.0	True	False	False	False	False	False	False	False	False	False	False	69.0	65.0	66.0	60.0	64.0	62.0	71.0	62.0	68.0	70.0	58.0	64.0	72.0	67.0	69.0	68.0	71.0	69.0	67.0	71.0	71.0	68.0	0.2439943476212906	0.2614225153085256	0.4945831370701836	0.25160287546143384	0.25879152904604624	0.4896055954925198	Draw
838875.0	4.0	-6.0	5.0	2.0	1.0	0.0	True	False	False	False	False	False	False	False	False	False	False	63.0	64.0	64.0	65.0	56.0	62.0	63.0	68.0	63.0	63.0	63.0	64.0	65.0	63.0	64.0	63.0	63.0	61.0	64.0	61.0	69.0	63.0	0.6306852637962402	0.22862340812613707	0.14069132807762283	0.606060606060606	0.2424242424242424	0.1515151515151515	Draw
838876.0	0.0	8.0	3.0	6.0	1.0	2.0	True	False	False	False	False	False	False	False	False	False	False	65.0	65.0	65.0	67.0	66.0	65.0	66.0	48.0	70.0	68.0	64.0	68.0	66.0	67.0	64.0	66.0	72.0	71.0	70.0	71.0	70.0	71.0	0.27702702702702703	0.27702702702702703	0.44594594594594594	0.30203045685279184	0.266497461928934	0.4314720812182741	Defeat
838503.0	1.0	-7.0	3.0	3.0	0.0	1.0	True	False	False	False	False	False	False	False	False	False	False	72.0	71.0	69.0	70.0	73.0	73.0	69.0	71.0	70.0	73.0	68.0	70.0	62.0	62.0	66.0	63.0	65.0	62.0	60.0	66.0	67.0	63.0	0.577454180266131	0.259854381119759	0.16269143861410998	0.589101620029455	0.22827687776141384	0.18262150220913106	Defeat
838504.0	-22.0	-2.0	0.0	4.0	1.0	0.0	True	False	False	False	False	False	False	False	False	False	False	56.0	65.0	64.0	65.0	71.0	66.0	65.0	70.0	63.0	68.0	62.0	67.0	67.0	63.0	64.0	62.0	63.0	64.0	69.0	65.0	65.0	52.0	0.41746111389864526	0.28901154039136984	0.29352734570998495	0.40554183224143486	0.2851466007947589	0.30931156696380624	Draw
838506.0	-7.0	-3.0	1.0	3.0	0.0	0.0	True	False	False	False	False	False	False	False	False	False	False	59.0	63.0	62.0	60.0	60.0	67.0	63.0	66.0	52.0	63.0	64.0	71.0	73.0	53.0	67.0	67.0	78.0	75.0	68.0	71.0	66.0	63.0	0.28289473684210525	0.28289473684210525	0.43421052631578944	0.29205950136182696	0.2662895453593128	0.4416509532788603	Win
838508.0	2.0	13.0	3.0	7.0	1.0	0.0	True	False	False	False	False	False	False	False	False	False	False	67.0	68.0	64.0	62.0	64.0	65.0	58.0	62.0	67.0	68.0	67.0	64.0	65.0	67.0	64.0	63.0	65.0	60.0	65.0	63.0	65.0	66.0	0.46646341463414626	0.274390243902439	0.2591463414634146	0.45572705117790413	0.27619821283509344	0.26807473598700243	Win
838511.0	-12.0	21.0	2.0	8.0	0.0	1.0	True	False	False	False	False	False	False	False	False	False	False	73.0	66.0	68.0	66.0	64.0	70.0	66.0	65.0	65.0	51.0	60.0	71.0	72.0	73.0	66.0	67.0	77.0	68.0	71.0	60.0	67.0	67.0	0.1705981465880371	0.25021061499578773	0.5791912384161753	0.1818015602145295	0.23921257922964406	0.5789858605558265	Defeat
838515.0	-5.0	2.0	0.0	4.0	0.0	0.0	True	False	False	False	False	False	False	False	False	False	False	64.0	54.0	60.0	60.0	64.0	61.0	62.0	56.0	60.0	56.0	64.0	57.0	66.0	64.0	63.0	70.0	68.0	67.0	65.0	62.0	70.0	64.0	0.17850621297822117	0.26032156059323924	0.5611722264285397	0.1818015602145295	0.23921257922964406	0.5789858605558265	Defeat
838517.0	24.0	5.0	9.0	3.0	3.0	0.0	True	False	False	False	False	False	False	False	False	False	False	71.0	72.0	73.0	74.0	67.0	75.0	77.0	71.0	60.0	71.0	74.0	67.0	68.0	64.0	62.0	64.0	65.0	66.0	64.0	58.0	62.0	68.0	0.7336244541484715	0.1746724890829694	0.09170305676855894	0.6986850902607532	0.19121907733452193	0.11009583240472476	Draw
838519.0	1.0	-20.0	4.0	0.0	0.0	1.0	True	False	False	False	False	False	False	False	False	False	False	71.0	68.0	69.0	65.0	63.0	70.0	68.0	68.0	68.0	70.0	71.0	56.0	68.0	65.0	64.0	65.0	71.0	65.0	70.0	68.0	62.0	62.0	0.5952380952380952	0.25297619047619047	0.15178571428571427	0.6271558482282847	0.22734399498275323	0.14550015678896205	Win
838521.0	0.0	-8.0	0.0	0.0	0.0	0.0	True	False	False	False	False	False	False	False	False	False	False	52.0	61.0	62.0	63.0	61.0	62.0	62.0	69.0	61.0	65.0	63.0	64.0	64.0	54.0	60.0	60.0	61.0	62.0	55.0	56.0	67.0	64.0	0.5295339763187676	0.27760417546408117	0.19286184821715113	0.5341246290801187	0.2522255192878338	0.21364985163204747	Win
838523.0	-4.0	-6.0	4.0	2.0	0.0	0.0	True	False	False	False	False	False	False	False	False	False	False	70.0	62.0	62.0	66.0	63.0	65.0	62.0	60.0	66.0	67.0	63.0	59.0	63.0	62.0	60.0	63.0	67.0	63.0	52.0	54.0	64.0	61.0	0.5210526315789473	0.27631578947368424	0.2026315789473684	0.543423228811557	0.2592905120329429	0.19728625915550008	Draw
838524.0	1.0	2.0	4.0	3.0	0.0	1.0	True	False	False	False	False	False	False	False	False	False	False	67.0	63.0	64.0	62.0	63.0	64.0	69.0	67.0	65.0	65.0	52.0	72.0	71.0	69.0	70.0	73.0	68.0	73.0	70.0	72.0	73.0	71.0	0.32771084337349393	0.2867469879518072	0.38554216867469876	0.31951378337312786	0.284566963316692	0.39591925331018024	Defeat
838526.0	7.0	-14.0	6.0	2.0	1.0	0.0	True	False	False	False	False	False	False	False	False	False	False	64.0	65.0	67.0	63.0	63.0	65.0	68.0	64.0	65.0	56.0	65.0	73.0	68.0	66.0	64.0	51.0	70.0	66.0	65.0	60.0	65.0	66.0	0.41715727502102606	0.2960470984020185	0.28679562657695545	0.4421184844044379	0.27464936152396896	0.283232154071593	Draw
838528.0	4.0	5.0	4.0	5.0	0.0	1.0	True	False	False	False	False	False	False	False	False	False	False	73.0	73.0	67.0	70.0	72.0	67.0	72.0	72.0	71.0	72.0	72.0	60.0	66.0	73.0	69.0	66.0	72.0	70.0	65.0	70.0	66.0	67.0	0.3914110429447853	0.2846625766871166	0.3239263803680982	0.3960290350128096	0.2602476515798463	0.3437233134073442	Draw
838529.0	-6.0	4.0	2.0	5.0	0.0	1.0	True	False	False	False	False	False	False	False	False	False	False	69.0	68.0	64.0	66.0	67.0	75.0	78.0	75.0	70.0	70.0	67.0	65.0	65.0	68.0	63.0	63.0	65.0	66.0	64.0	65.0	64.0	67.0	0.6292134831460674	0.23595505617977527	0.1348314606741573	0.6040082930200413	0.2384243261921216	0.15756738078783689	Win
838531.0	-18.0	2.0	0.0	1.0	0.0	0.0	True	False	False	False	False	False	False	False	False	False	False	62.0	66.0	64.0	64.0	65.0	69.0	65.0	70.0	64.0	63.0	69.0	58.0	63.0	64.0	63.0	64.0	66.0	69.0	62.0	61.0	62.0	63.0	0.5140093406910212	0.2687534552755911	0.21723720403338773	0.5190839694656488	0.26717557251908397	0.21374045801526714	Win
838532.0	-6.0	23.0	2.0	8.0	1.0	0.0	True	False	False	False	False	False	False	False	False	False	False	59.0	63.0	64.0	65.0	61.0	66.0	67.0	65.0	64.0	54.0	64.0	72.0	72.0	74.0	66.0	70.0	75.0	76.0	66.0	79.0	73.0	74.0	0.19742911033269403	0.26049674280008245	0.5420741468672235	0.1910067648229208	0.24194190210903305	0.5670513330680462	Defeat
838534.0	6.0	-10.0	3.0	0.0	0.0	0.0	True	False	False	False	False	False	False	False	False	False	False	69.0	68.0	65.0	65.0	64.0	66.0	65.0	65.0	58.0	65.0	67.0	64.0	61.0	60.0	57.0	69.0	62.0	55.0	56.0	66.0	64.0	58.0	0.6728971962616822	0.20934579439252335	0.11775700934579439	0.6274275470570662	0.24260531819539888	0.1299671347475351	Draw
838536.0	-13.0	2.0	2.0	4.0	0.0	0.0	True	False	False	False	False	False	False	False	False	False	False	72.0	68.0	66.0	64.0	63.0	66.0	67.0	66.0	65.0	63.0	63.0	68.0	64.0	67.0	64.0	64.0	70.0	64.0	70.0	63.0	63.0	64.0	0.41002004008016035	0.28577154308617236	0.30420841683366734	0.41308089500860584	0.28399311531841653	0.3029259896729776	Win
838537.0	2.0	-2.0	4.0	4.0	1.0	0.0	True	False	False	False	False	False	False	False	False	False	False	68.0	67.0	64.0	65.0	55.0	66.0	67.0	67.0	64.0	65.0	66.0	69.0	65.0	64.0	66.0	65.0	67.0	65.0	63.0	61.0	66.0	66.0	0.42669584245076586	0.2844638949671772	0.2888402625820569	0.388551604509974	0.2853425845620121	0.3261058109280139	Win
838540.0	21.0	4.0	8.0	5.0	2.0	0.0	True	False	False	False	False	False	False	False	False	False	False	72.0	72.0	74.0	70.0	72.0	75.0	73.0	79.0	76.0	71.0	74.0	68.0	64.0	65.0	60.0	55.0	67.0	67.0	65.0	66.0	65.0	66.0	0.7159005275056518	0.18613413715146948	0.09796533534287867	0.6987240690912246	0.19746549778665048	0.1038104331221248	Win
838542.0	2.0	4.0	5.0	2.0	1.0	1.0	True	False	False	False	False	False	False	False	False	False	False	71.0	71.0	72.0	64.0	61.0	71.0	68.0	69.0	69.0	69.0	71.0	69.0	68.0	65.0	65.0	64.0	66.0	65.0	58.0	65.0	67.0	67.0	0.5845583184503367	0.2527819755460915	0.16265970600357194	0.5663620876568066	0.26266067833359147	0.17097723400960202	Win
838543.0	5.0	-9.0	5.0	3.0	1.0	0.0	True	False	False	False	False	False	False	False	False	False	False	60.0	66.0	73.0	69.0	66.0	69.0	70.0	65.0	61.0	66.0	67.0	72.0	68.0	66.0	64.0	63.0	69.0	62.0	66.0	67.0	66.0	63.0	0.6866642573183954	0.19660281893747744	0.11673292374412723	0.6727956539908065	0.1974508984538237	0.12975344755536983	Win
838546.0	0.0	-2.0	4.0	3.0	0.0	1.0	True	False	False	False	False	False	False	False	False	False	False	69.0	65.0	64.0	66.0	65.0	67.0	65.0	63.0	66.0	61.0	66.0	69.0	68.0	66.0	67.0	70.0	78.0	75.0	64.0	67.0	75.0	70.0	0.3138041733547351	0.2768860353130016	0.40930979133226325	0.3026231605886116	0.2751119641714651	0.4222648752399232	Win
838547.0	-10.0	-14.0	0.0	1.0	0.0	0.0	True	False	False	False	False	False	False	False	False	False	False	64.0	61.0	69.0	60.0	57.0	62.0	55.0	56.0	66.0	58.0	57.0	62.0	66.0	64.0	64.0	65.0	69.0	65.0	70.0	66.0	69.0	64.0	0.3138041733547351	0.2768860353130016	0.40930979133226325	0.31951378337312786	0.284566963316692	0.39591925331018024	Defeat
838552.0	0.0	-8.0	4.0	2.0	1.0	0.0	True	False	False	False	False	False	False	False	False	False	False	65.0	65.0	68.0	64.0	63.0	65.0	62.0	64.0	67.0	64.0	65.0	59.0	66.0	63.0	64.0	65.0	67.0	65.0	64.0	54.0	64.0	61.0	0.4473684210526316	0.27631578947368424	0.27631578947368424	0.43219264892268694	0.2750316856780735	0.29277566539923955	Win
838555.0	4.0	-11.0	4.0	0.0	0.0	0.0	True	False	False	False	False	False	False	False	False	False	False	65.0	73.0	66.0	70.0	72.0	67.0	72.0	71.0	72.0	72.0	71.0	64.0	62.0	69.0	60.0	57.0	61.0	62.0	55.0	56.0	58.0	57.0	0.7575757575757576	0.1515151515151515	0.09090909090909091	0.7696597880646961	0.15136642498605687	0.07897378694924707	Win
838558.0	-10.0	8.0	2.0	6.0	0.0	0.0	True	False	False	False	False	False	False	False	False	False	False	59.0	63.0	64.0	65.0	61.0	66.0	67.0	65.0	64.0	64.0	54.0	60.0	66.0	73.0	69.0	66.0	70.0	65.0	61.0	70.0	66.0	67.0	0.21699819168173598	0.26100060277275466	0.5220012055455093	0.2339539978094195	0.2534501642935378	0.5125958378970427	Defeat
838560.0	0.0	-8.0	1.0	2.0	1.0	0.0	True	False	False	False	False	False	False	False	False	False	False	69.0	68.0	67.0	65.0	64.0	66.0	65.0	58.0	65.0	67.0	67.0	62.0	66.0	64.0	64.0	65.0	69.0	69.0	65.0	70.0	69.0	64.0	0.4569015166058744	0.2754847379535419	0.26761374544058353	0.477029702970297	0.2746534653465347	0.2483168316831683	Win
838561.0	-13.0	5.0	2.0	6.0	0.0	2.0	True	False	False	False	False	False	False	False	False	False	False	72.0	66.0	64.0	69.0	66.0	66.0	63.0	63.0	63.0	61.0	63.0	71.0	69.0	63.0	72.0	63.0	61.0	68.0	68.0	69.0	69.0	69.0	0.2944881889763779	0.27716535433070866	0.4283464566929133	0.32169358358795286	0.2688782191182889	0.4094281972937581	Win
838562.0	1.0	-2.0	5.0	3.0	0.0	0.0	True	False	False	False	False	False	False	False	False	False	False	68.0	64.0	55.0	66.0	67.0	67.0	67.0	65.0	64.0	65.0	66.0	68.0	67.0	64.0	64.0	64.0	63.0	64.0	70.0	70.0	65.0	64.0	0.4811372334609076	0.2843083652268999	0.23455440131219243	0.5190839694656488	0.26717557251908397	0.21374045801526714	Defeat
838563.0	1.0	4.0	5.0	5.0	0.0	1.0	True	False	False	False	False	False	False	False	False	False	False	69.0	65.0	64.0	66.0	65.0	67.0	65.0	63.0	66.0	66.0	67.0	65.0	65.0	64.0	68.0	63.0	65.0	62.0	64.0	65.0	57.0	66.0	0.4903728275762602	0.2754741472560756	0.23415302516766426	0.4914089347079037	0.2754868270332188	0.23310423825887747	Draw
838564.0	0.0	19.0	0.0	8.0	0.0	0.0	True	False	False	False	False	False	False	False	False	False	False	70.0	62.0	62.0	65.0	62.0	66.0	60.0	64.0	62.0	71.0	70.0	72.0	72.0	74.0	76.0	70.0	72.0	73.0	79.0	71.0	73.0	74.0	0.13926499032882012	0.2321083172147002	0.6286266924564796	0.13439015734058912	0.22678339051224414	0.6388264521471666	Draw
838567.0	18.0	0.0	7.0	4.0	2.0	1.0	True	False	False	False	False	False	False	False	False	False	False	72.0	72.0	74.0	70.0	72.0	75.0	79.0	76.0	71.0	73.0	74.0	69.0	65.0	64.0	66.0	65.0	67.0	65.0	66.0	63.0	66.0	67.0	0.6840855106888362	0.20218527315914492	0.11372921615201902	0.6708149946881166	0.21308241007740172	0.11610259523448173	Win
838568.0	5.0	-10.0	6.0	2.0	0.0	0.0	True	False	False	False	False	False	False	False	False	False	False	71.0	71.0	65.0	72.0	61.0	69.0	63.0	68.0	53.0	68.0	69.0	59.0	66.0	63.0	64.0	65.0	67.0	65.0	60.0	57.0	54.0	64.0	0.6292134831460674	0.23595505617977527	0.1348314606741573	0.6049993316401551	0.24862986231787196	0.146370806041973	Win
838570.0	8.0	1.0	6.0	2.0	0.0	0.0	True	False	False	False	False	False	False	False	False	False	False	60.0	66.0	73.0	69.0	66.0	70.0	65.0	61.0	70.0	66.0	67.0	69.0	68.0	67.0	65.0	64.0	66.0	65.0	67.0	58.0	65.0	65.0	0.6106870229007634	0.233587786259542	0.15572519083969466	0.6040082930200413	0.2384243261921216	0.15756738078783689	Win
838571.0	-8.0	8.0	2.0	5.0	0.0	1.0	True	False	False	False	False	False	False	False	False	False	False	62.0	66.0	70.0	65.0	69.0	69.0	65.0	66.0	63.0	69.0	64.0	65.0	73.0	70.0	72.0	67.0	72.0	66.0	71.0	72.0	72.0	71.0	0.25152639770142465	0.2743924338560996	0.4740811684424758	0.24831683168316834	0.27465346534653473	0.47702970297029706	Win
838575.0	-15.0	-9.0	0.0	3.0	0.0	0.0	True	False	False	False	False	False	False	False	False	False	False	64.0	62.0	61.0	60.0	57.0	61.0	55.0	56.0	60.0	66.0	58.0	72.0	68.0	66.0	63.0	64.0	69.0	66.0	66.0	63.0	61.0	63.0	0.26829268292682923	0.2845528455284553	0.4471544715447154	0.28378378378378377	0.28378378378378377	0.4324324324324324	Defeat
838576.0	0.0	1.0	4.0	3.0	1.0	1.0	True	False	False	False	False	False	False	False	False	False	False	68.0	67.0	64.0	64.0	64.0	63.0	64.0	70.0	70.0	65.0	64.0	69.0	68.0	64.0	66.0	67.0	75.0	72.0	78.0	75.0	70.0	67.0	0.27566821185521256	0.2883913600946839	0.4359404280501035	0.28378378378378377	0.28378378378378377	0.4324324324324324	Defeat
838578.0	3.0	3.0	4.0	5.0	0.0	1.0	True	False	False	False	False	False	False	False	False	False	False	65.0	65.0	64.0	68.0	63.0	65.0	62.0	64.0	56.0	65.0	66.0	68.0	64.0	65.0	60.0	55.0	66.0	67.0	67.0	64.0	65.0	66.0	0.41746111389864526	0.28901154039136984	0.29352734570998495	0.4127650414379507	0.27941018189645894	0.3078247766655903	Win
1032692.0	0.0	8.0	0.0	6.0	0.0	0.0	True	False	False	False	False	False	False	False	False	False	False	63.0	62.0	65.0	58.0	62.0	69.0	62.0	64.0	66.0	61.0	61.0	72.0	75.0	69.0	65.0	73.0	71.0	66.0	68.0	69.0	73.0	74.0	0.1348314606741573	0.23595505617977527	0.6292134831460674	0.13960961104982975	0.2213323102009496	0.6390580787492207	Win
1032693.0	0.0	-3.0	0.0	4.0	0.0	0.0	True	False	False	False	False	False	False	False	False	False	False	62.0	63.0	62.0	63.0	59.0	62.0	65.0	64.0	61.0	66.0	66.0	69.0	67.0	64.0	69.0	73.0	65.0	68.0	65.0	74.0	58.0	70.0	0.18801428349635152	0.2685918335662164	0.5433938829374321	0.190988011575031	0.25919801570897066	0.5498139727159984	Draw
1032694.0	5.0	2.0	6.0	2.0	2.0	0.0	True	False	False	False	False	False	False	False	False	False	False	67.0	64.0	71.0	66.0	63.0	65.0	70.0	71.0	67.0	72.0	70.0	54.0	65.0	66.0	62.0	65.0	65.0	68.0	67.0	68.0	62.0	68.0	0.6500776404176282	0.2161921021250311	0.13373025745734066	0.6253562155658287	0.2295611424228991	0.14508264201127224	Win
1032697.0	-6.0	-8.0	2.0	1.0	0.0	0.0	True	False	False	False	False	False	False	False	False	False	False	64.0	64.0	62.0	63.0	66.0	64.0	53.0	63.0	70.0	65.0	60.0	69.0	65.0	65.0	64.0	68.0	64.0	61.0	71.0	58.0	70.0	67.0	0.5357489485603365	0.2604335166612747	0.2038175347783889	0.5142058686539357	0.2608290638099674	0.2249650675360969	Draw
1032698.0	0.0	-8.0	4.0	2.0	1.0	0.0	True	False	False	False	False	False	False	False	False	False	False	69.0	67.0	65.0	65.0	64.0	61.0	61.0	67.0	66.0	63.0	66.0	64.0	64.0	63.0	62.0	63.0	66.0	66.0	65.0	63.0	59.0	63.0	0.5638651471984806	0.24780389363722696	0.18833095916429252	0.5325443786982248	0.2662721893491124	0.2011834319526627	Win
1032699.0	9.0	5.0	6.0	5.0	3.0	0.0	True	False	False	False	False	False	False	False	False	False	False	64.0	72.0	68.0	67.0	54.0	70.0	71.0	73.0	72.0	67.0	72.0	68.0	62.0	64.0	64.0	64.0	65.0	62.0	64.0	63.0	61.0	63.0	0.6500776404176282	0.2161921021250311	0.13373025745734066	0.6264118688564626	0.2390255815373344	0.13456254960620306	Win
1032764.0	9.0	12.0	5.0	6.0	2.0	0.0	True	False	False	False	False	False	False	False	False	False	False	67.0	70.0	72.0	71.0	69.0	69.0	72.0	72.0	73.0	63.0	73.0	72.0	65.0	74.0	69.0	67.0	68.0	72.0	67.0	70.0	69.0	71.0	0.5078597339782346	0.26844014510278114	0.22370012091898428	0.49988098071887643	0.2727921923351583	0.22732682694596523	Win
1032765.0	8.0	3.0	7.0	5.0	2.0	1.0	True	False	False	False	False	False	False	False	False	False	False	73.0	69.0	74.0	75.0	69.0	70.0	69.0	69.0	77.0	77.0	74.0	71.0	68.0	70.0	68.0	67.0	71.0	69.0	67.0	73.0	71.0	74.0	0.5392195506503745	0.2621206148994876	0.19865983445013796	0.5151610291323099	0.2647355288596593	0.22010344200803078	Win
1032766.0	-12.0	-1.0	1.0	2.0	1.0	0.0	True	False	False	False	False	False	False	False	False	False	False	63.0	64.0	66.0	63.0	55.0	66.0	66.0	64.0	65.0	65.0	63.0	71.0	64.0	67.0	69.0	62.0	64.0	72.0	64.0	61.0	64.0	66.0	0.3567060741948635	0.2680391357521402	0.3752547900529964	0.34243964421855144	0.28017789072426935	0.3773824650571791	Defeat
1032767.0	-9.0	-4.0	1.0	0.0	0.0	0.0	True	False	False	False	False	False	False	False	False	False	False	62.0	67.0	68.0	64.0	62.0	64.0	66.0	64.0	64.0	68.0	65.0	69.0	65.0	66.0	66.0	56.0	64.0	71.0	63.0	64.0	64.0	64.0	0.5433938829374321	0.2685918335662164	0.18801428349635152	0.5376344086021505	0.25686977299880526	0.20549581839904416	Defeat
1032768.0	-5.0	-5.0	3.0	3.0	0.0	0.0	True	False	False	False	False	False	False	False	False	False	False	67.0	58.0	60.0	64.0	59.0	67.0	65.0	61.0	66.0	60.0	61.0	64.0	64.0	66.0	57.0	63.0	69.0	65.0	65.0	64.0	64.0	70.0	0.41002004008016035	0.28577154308617236	0.30420841683366734	0.3947230656475762	0.2854151397759397	0.31986179457648417	Draw
1032770.0	-5.0	0.0	4.0	3.0	1.0	1.0	True	False	False	False	False	False	False	False	False	False	False	69.0	65.0	64.0	69.0	68.0	71.0	64.0	67.0	61.0	63.0	64.0	66.0	65.0	67.0	67.0	57.0	66.0	67.0	63.0	70.0	62.0	69.0	0.4285714285714286	0.28571428571428575	0.28571428571428575	0.43040554310169143	0.2804157326268596	0.2891787242714489	Defeat
1032771.0	3.0	4.0	2.0	4.0	0.0	0.0	True	False	False	False	False	False	False	False	False	False	False	62.0	64.0	59.0	64.0	62.0	64.0	61.0	64.0	68.0	65.0	66.0	65.0	64.0	64.0	63.0	66.0	66.0	67.0	66.0	66.0	65.0	65.0	0.4701492537313433	0.26865671641791045	0.2611940298507463	0.4630350194552528	0.2723735408560311	0.2645914396887159	Win
1032773.0	3.0	5.0	4.0	3.0	0.0	0.0	True	False	False	False	False	False	False	False	False	False	False	66.0	66.0	71.0	67.0	65.0	72.0	69.0	72.0	75.0	73.0	65.0	62.0	59.0	66.0	64.0	62.0	64.0	63.0	61.0	64.0	68.0	65.0	0.5417770286539851	0.24993980255237178	0.20828316879364314	0.5213074058750518	0.2577575506826645	0.22093504344228382	Win
1032774.0	10.0	0.0	6.0	3.0	2.0	1.0	True	False	False	False	False	False	False	False	False	False	False	72.0	69.0	74.0	65.0	58.0	70.0	67.0	69.0	67.0	72.0	69.0	72.0	64.0	65.0	68.0	66.0	70.0	68.0	67.0	71.0	64.0	67.0	0.6227544910179641	0.23353293413173654	0.14371257485029942	0.6392826149840903	0.2181081862886896	0.14260919872722014	Win
1032775.0	1.0	-8.0	3.0	3.0	0.0	2.0	True	False	False	False	False	False	False	False	False	False	False	71.0	64.0	67.0	69.0	62.0	64.0	72.0	64.0	66.0	64.0	66.0	69.0	65.0	64.0	69.0	68.0	71.0	64.0	63.0	61.0	68.0	71.0	0.4473684210526316	0.27631578947368424	0.27631578947368424	0.4533333333333333	0.2733333333333333	0.2733333333333333	Draw
1032776.0	2.0	11.0	4.0	6.0	1.0	2.0	True	False	False	False	False	False	False	False	False	False	False	65.0	64.0	63.0	66.0	65.0	66.0	66.0	60.0	65.0	65.0	62.0	67.0	72.0	71.0	69.0	57.0	72.0	72.0	73.0	73.0	63.0	73.0	0.2341530251676642	0.27547414725607555	0.4903728275762601	0.22613697645155498	0.2726945892504045	0.5011684342980406	Win
1032777.0	-3.0	-15.0	1.0	0.0	0.0	1.0	True	False	False	False	False	False	False	False	False	False	False	69.0	65.0	66.0	66.0	56.0	64.0	71.0	63.0	64.0	64.0	64.0	63.0	64.0	66.0	65.0	55.0	66.0	65.0	64.0	63.0	65.0	63.0	0.562008242787561	0.2502810041213938	0.18771075309104535	0.5546526123112367	0.2503432060972338	0.19500418159152952	Defeat
1032778.0	-6.0	12.0	2.0	7.0	1.0	2.0	True	False	False	False	False	False	False	False	False	False	False	64.0	64.0	66.0	57.0	63.0	69.0	65.0	64.0	64.0	64.0	63.0	73.0	72.0	74.0	68.0	69.0	75.0	69.0	69.0	69.0	77.0	77.0	0.15572307081928186	0.249156913310851	0.595120015869867	0.1606984516745106	0.24316213082327265	0.5961394175022168	Defeat
1032780.0	5.0	7.0	5.0	5.0	0.0	2.0	True	False	False	False	False	False	False	False	False	False	False	67.0	71.0	69.0	57.0	61.0	72.0	72.0	73.0	63.0	73.0	73.0	66.0	69.0	66.0	67.0	65.0	68.0	72.0	75.0	65.0	72.0	73.0	0.5392195506503745	0.2621206148994876	0.19865983445013796	0.5141081156586115	0.2721748847604414	0.21371699958094703	Defeat
1032781.0	14.0	-5.0	8.0	1.0	0.0	0.0	True	False	False	False	False	False	False	False	False	False	False	73.0	69.0	74.0	70.0	69.0	69.0	66.0	69.0	69.0	77.0	74.0	69.0	63.0	62.0	66.0	65.0	56.0	62.0	64.0	71.0	64.0	62.0	0.7966296438146304	0.14461891995404058	0.05875143623132899	0.7841087297438578	0.1542080501829587	0.06168322007318348	Win
1032782.0	-12.0	-3.0	1.0	4.0	1.0	1.0	True	False	False	False	False	False	False	False	False	False	False	63.0	66.0	63.0	55.0	65.0	66.0	65.0	66.0	65.0	65.0	63.0	71.0	68.0	70.0	67.0	71.0	71.0	68.0	72.0	69.0	71.0	74.0	0.20958083832335328	0.25149700598802394	0.5389221556886227	0.20065573770491804	0.25639344262295083	0.5429508196721311	Draw
1032783.0	-8.0	2.0	1.0	4.0	3.0	0.0	True	False	False	False	False	False	False	False	False	False	False	62.0	68.0	64.0	64.0	66.0	67.0	61.0	58.0	64.0	64.0	68.0	66.0	65.0	67.0	67.0	57.0	66.0	64.0	67.0	70.0	62.0	69.0	0.4473684210526316	0.27631578947368424	0.27631578947368424	0.4200988467874794	0.27182866556836904	0.3080724876441515	Draw
1032784.0	-5.0	2.0	3.0	3.0	0.0	0.0	True	False	False	False	False	False	False	False	False	False	False	67.0	59.0	58.0	64.0	65.0	67.0	60.0	65.0	66.0	61.0	61.0	71.0	64.0	67.0	69.0	62.0	72.0	64.0	61.0	68.0	64.0	66.0	0.36170212765957444	0.2765957446808511	0.36170212765957444	0.36243188374826374	0.28881290736189763	0.3487552088898387	Win
1032785.0	-3.0	3.0	2.0	5.0	0.0	1.0	True	False	False	False	False	False	False	False	False	False	False	72.0	67.0	68.0	66.0	60.0	70.0	68.0	67.0	69.0	71.0	64.0	65.0	64.0	65.0	66.0	60.0	66.0	66.0	62.0	66.0	65.0	66.0	0.4471544715447154	0.2845528455284553	0.26829268292682923	0.4304635761589404	0.2847682119205298	0.2847682119205298	Defeat
1032786.0	-9.0	-9.0	2.0	1.0	0.0	0.0	True	False	False	False	False	False	False	False	False	False	False	69.0	65.0	64.0	64.0	69.0	71.0	61.0	63.0	61.0	68.0	64.0	64.0	64.0	66.0	57.0	63.0	64.0	65.0	65.0	69.0	70.0	63.0	0.4942630185348632	0.26972639011473964	0.23601059135039718	0.48440311937612485	0.2721205758848231	0.2434763047390522	Win
1032787.0	3.0	9.0	3.0	6.0	0.0	0.0	True	False	False	False	False	False	False	False	False	False	False	62.0	64.0	64.0	64.0	62.0	59.0	61.0	64.0	68.0	65.0	66.0	72.0	69.0	74.0	65.0	67.0	70.0	68.0	67.0	69.0	72.0	69.0	0.3138041733547351	0.2768860353130016	0.40930979133226325	0.308411214953271	0.2803738317757009	0.41121495327102797	Draw
1032788.0	-3.0	4.0	4.0	5.0	0.0	1.0	True	False	False	False	False	False	False	False	False	False	False	71.0	70.0	68.0	71.0	71.0	67.0	67.0	69.0	67.0	74.0	69.0	67.0	72.0	68.0	71.0	69.0	72.0	72.0	73.0	63.0	73.0	73.0	0.4093097913322633	0.27688603531300165	0.31380417335473515	0.42285270112708895	0.27982899339292655	0.29731830547998445	Win
1032789.0	7.0	6.0	5.0	6.0	1.0	1.0	True	False	False	False	False	False	False	False	False	False	False	66.0	69.0	71.0	65.0	67.0	72.0	66.0	75.0	73.0	64.0	67.0	65.0	64.0	65.0	64.0	66.0	66.0	63.0	65.0	66.0	66.0	62.0	0.5813953488372092	0.2616279069767442	0.15697674418604649	0.5887158108222303	0.24323258499760567	0.16805160418016393	Draw
1032790.0	9.0	-6.0	6.0	3.0	2.0	0.0	True	False	False	False	False	False	False	False	False	False	False	65.0	68.0	69.0	65.0	67.0	68.0	70.0	67.0	72.0	69.0	69.0	69.0	69.0	68.0	64.0	64.0	63.0	61.0	61.0	71.0	63.0	68.0	0.6515264333581534	0.22338049143708116	0.12509307520476545	0.6532524688244905	0.21423060178539868	0.1325169293901109	Win
1032792.0	-6.0	-12.0	1.0	1.0	2.0	1.0	True	False	False	False	False	False	False	False	False	False	False	62.0	64.0	68.0	66.0	64.0	67.0	61.0	64.0	58.0	64.0	60.0	63.0	64.0	55.0	63.0	66.0	65.0	66.0	66.0	65.0	65.0	63.0	0.5433938829374321	0.2685918335662164	0.18801428349635152	0.5294117647058824	0.2647058823529412	0.20588235294117646	Draw
1032793.0	-9.0	-4.0	1.0	4.0	0.0	0.0	True	False	False	False	False	False	False	False	False	False	False	69.0	65.0	64.0	63.0	62.0	64.0	56.0	66.0	71.0	64.0	62.0	67.0	58.0	59.0	65.0	65.0	64.0	60.0	67.0	66.0	61.0	61.0	0.5141647343482205	0.27674160701683637	0.209093658634943	0.4992684711046086	0.263899049012436	0.23683247988295544	Win
1032794.0	-10.0	-6.0	1.0	2.0	0.0	2.0	True	False	False	False	False	False	False	False	False	False	False	64.0	57.0	69.0	63.0	65.0	66.0	65.0	70.0	64.0	63.0	69.0	72.0	65.0	67.0	69.0	64.0	63.0	67.0	68.0	70.0	64.0	67.0	0.40822528363047	0.28889789303079416	0.3028768233387358	0.37023708721422527	0.2804826418289585	0.3492802709568163	Defeat
1032795.0	3.0	16.0	4.0	8.0	1.0	2.0	True	False	False	False	False	False	False	False	False	False	False	66.0	65.0	57.0	67.0	67.0	66.0	67.0	62.0	69.0	70.0	60.0	73.0	74.0	69.0	69.0	66.0	69.0	70.0	69.0	74.0	77.0	77.0	0.208955223880597	0.26865671641791045	0.5223880597014926	0.21380937028049754	0.2571651592540429	0.5290254704654596	Win
1032796.0	2.0	4.0	4.0	5.0	1.0	2.0	True	False	False	False	False	False	False	False	False	False	False	72.0	72.0	69.0	70.0	71.0	72.0	73.0	72.0	63.0	73.0	68.0	66.0	65.0	57.0	67.0	67.0	66.0	67.0	62.0	70.0	69.0	60.0	0.5791912384161751	0.2502106149957877	0.17059814658803707	0.5775577557755776	0.24642464246424645	0.17601760176017603	Win
1032797.0	14.0	-10.0	7.0	1.0	2.0	1.0	True	False	False	False	False	False	False	False	False	False	False	73.0	72.0	69.0	69.0	69.0	70.0	69.0	64.0	69.0	74.0	77.0	63.0	64.0	55.0	63.0	66.0	65.0	66.0	66.0	65.0	65.0	63.0	0.8062774458282341	0.13476351594557626	0.05895903822618962	0.7978934030252633	0.14239328423220085	0.059713312742535836	Win
1032799.0	-7.0	-4.0	3.0	4.0	0.0	0.0	True	False	False	False	False	False	False	False	False	False	False	67.0	58.0	65.0	49.0	65.0	64.0	60.0	67.0	66.0	61.0	61.0	71.0	67.0	68.0	71.0	71.0	67.0	67.0	69.0	67.0	74.0	69.0	0.19865983445013796	0.2621206148994876	0.5392195506503745	0.21380937028049754	0.2571651592540429	0.5290254704654596	Defeat
1032801.0	4.0	14.0	5.0	7.0	1.0	2.0	True	False	False	False	False	False	False	False	False	False	False	65.0	64.0	60.0	66.0	65.0	66.0	66.0	65.0	66.0	65.0	62.0	65.0	69.0	74.0	63.0	65.0	70.0	68.0	67.0	69.0	69.0	69.0	0.303508080409933	0.26882144264879776	0.4276704769412692	0.298184784825617	0.2718743626351214	0.4299408525392617	Defeat
1032803.0	1.0	-6.0	3.0	2.0	0.0	0.0	True	False	False	False	False	False	False	False	False	False	False	62.0	64.0	64.0	62.0	64.0	64.0	59.0	61.0	68.0	65.0	66.0	69.0	65.0	66.0	63.0	56.0	64.0	62.0	71.0	64.0	62.0	64.0	0.5223880597014926	0.26865671641791045	0.208955223880597	0.5147058823529412	0.2647058823529412	0.22058823529411764	Win
1032804.0	0.0	-11.0	5.0	2.0	1.0	1.0	True	False	False	False	False	False	False	False	False	False	False	71.0	67.0	68.0	71.0	71.0	67.0	67.0	69.0	67.0	74.0	69.0	69.0	69.0	64.0	64.0	61.0	61.0	71.0	67.0	63.0	64.0	71.0	0.6720287764529735	0.21728413095477203	0.11068709259225445	0.6703756856114966	0.2102541923054239	0.11937012208307937	Win
1032805.0	16.0	5.0	7.0	4.0	1.0	0.0	True	False	False	False	False	False	False	False	False	False	False	64.0	69.0	65.0	74.0	63.0	70.0	67.0	58.0	69.0	69.0	71.0	66.0	69.0	71.0	65.0	67.0	72.0	75.0	72.0	66.0	73.0	74.0	0.4701492537313433	0.26865671641791045	0.2611940298507463	0.4652011310772599	0.25430995165556874	0.2804889172671714	Win
1032806.0	3.0	2.0	3.0	5.0	1.0	2.0	True	False	False	False	False	False	False	False	False	False	False	65.0	64.0	67.0	69.0	62.0	64.0	72.0	64.0	69.0	64.0	66.0	61.0	64.0	63.0	66.0	65.0	66.0	66.0	65.0	66.0	62.0	66.0	0.43785365853658537	0.27687804878048783	0.28526829268292686	0.42081447963800905	0.28054298642533937	0.2986425339366516	Defeat
1032807.0	-10.0	-8.0	1.0	3.0	0.0	0.0	True	False	False	False	False	False	False	False	False	False	False	63.0	64.0	66.0	63.0	64.0	66.0	65.0	66.0	65.0	63.0	68.0	67.0	65.0	58.0	59.0	62.0	67.0	60.0	65.0	66.0	61.0	61.0	0.4942630185348632	0.26972639011473964	0.23601059135039718	0.4630350194552528	0.2723735408560311	0.2645914396887159	Win
1032808.0	-6.0	16.0	1.0	8.0	0.0	2.0	True	False	False	False	False	False	False	False	False	False	False	68.0	64.0	68.0	66.0	64.0	67.0	63.0	61.0	58.0	66.0	64.0	73.0	74.0	69.0	69.0	66.0	69.0	70.0	69.0	69.0	74.0	77.0	0.17915309446254069	0.250814332247557	0.5700325732899023	0.18581646629127987	0.25110333282605385	0.5630802008826663	Defeat
1032809.0	-7.0	3.0	2.0	5.0	0.0	1.0	True	False	False	False	False	False	False	False	False	False	False	69.0	65.0	66.0	63.0	56.0	64.0	62.0	71.0	66.0	62.0	64.0	72.0	70.0	71.0	69.0	72.0	73.0	72.0	73.0	57.0	63.0	73.0	0.1971830985915493	0.26760563380281693	0.5352112676056339	0.20065573770491804	0.25639344262295083	0.5429508196721311	Defeat
1032811.0	5.0	-2.0	5.0	3.0	1.0	1.0	True	False	False	False	False	False	False	False	False	False	False	66.0	65.0	67.0	67.0	57.0	66.0	64.0	67.0	70.0	62.0	69.0	72.0	67.0	63.0	68.0	69.0	70.0	68.0	67.0	71.0	66.0	67.0	0.4903728275762602	0.2754741472560756	0.23415302516766426	0.4760643330179755	0.2730368968779565	0.2508987701040681	Draw
1032812.0	17.0	-8.0	9.0	3.0	0.0	1.0	True	False	False	False	False	False	False	False	False	False	False	73.0	72.0	69.0	74.0	69.0	69.0	69.0	64.0	69.0	77.0	71.0	67.0	65.0	58.0	59.0	62.0	67.0	60.0	64.0	61.0	66.0	61.0	0.8206811653672549	0.11694706606483381	0.062371768567911365	0.8049939439113016	0.1371471163700736	0.0578589397186248	Draw
1032813.0	-1.0	17.0	5.0	7.0	1.0	2.0	True	False	False	False	False	False	False	False	False	False	False	71.0	67.0	68.0	71.0	71.0	67.0	67.0	69.0	67.0	74.0	69.0	65.0	69.0	65.0	74.0	63.0	68.0	70.0	67.0	69.0	69.0	71.0	0.44651162790697674	0.2930232558139535	0.26046511627906976	0.43220338983050843	0.2796610169491525	0.288135593220339	Draw
1032814.0	2.0	3.0	3.0	4.0	0.0	3.0	True	False	False	False	False	False	False	False	False	False	False	65.0	60.0	69.0	67.0	62.0	64.0	64.0	64.0	72.0	66.0	64.0	66.0	69.0	71.0	65.0	72.0	75.0	68.0	72.0	66.0	74.0	65.0	0.2944881889763779	0.27716535433070866	0.4283464566929133	0.31409341219661435	0.2647358759942892	0.4211707118090965	Win
1032815.0	-5.0	0.0	2.0	3.0	0.0	1.0	True	False	False	False	False	False	False	False	False	False	False	63.0	64.0	63.0	66.0	64.0	66.0	66.0	65.0	65.0	63.0	52.0	66.0	64.0	62.0	63.0	64.0	59.0	65.0	64.0	66.0	66.0	68.0	0.40822528363047	0.28889789303079416	0.3028768233387358	0.4200988467874794	0.27182866556836904	0.3080724876441515	Defeat
1032816.0	-6.0	-1.0	1.0	3.0	0.0	1.0	True	False	False	False	False	False	False	False	False	False	False	68.0	68.0	66.0	64.0	62.0	61.0	63.0	64.0	58.0	66.0	60.0	72.0	68.0	67.0	69.0	66.0	67.0	68.0	71.0	66.0	66.0	64.0	0.4689603590127151	0.2842183994016455	0.2468212415856395	0.4533333333333333	0.2733333333333333	0.2733333333333333	Draw
1032817.0	-7.0	-13.0	2.0	1.0	0.0	1.0	True	False	False	False	False	False	False	False	False	False	False	69.0	65.0	64.0	63.0	66.0	62.0	56.0	71.0	64.0	70.0	62.0	63.0	69.0	68.0	64.0	63.0	71.0	64.0	67.0	63.0	61.0	64.0	0.41746111389864526	0.29352734570998495	0.28901154039136984	0.41170367296119526	0.28947914505084044	0.2988171819879643	Draw
1032819.0	4.0	-1.0	4.0	5.0	1.0	2.0	True	False	False	False	False	False	False	False	False	False	False	66.0	65.0	57.0	67.0	67.0	66.0	67.0	64.0	62.0	70.0	69.0	65.0	64.0	65.0	66.0	66.0	63.0	65.0	70.0	62.0	65.0	66.0	0.4917509313464608	0.2846194784459819	0.22362959020755718	0.4956629491945476	0.27261462205700127	0.23172242874845106	Defeat
1032820.0	4.0	-5.0	6.0	2.0	1.0	1.0	True	False	False	False	False	False	False	False	False	False	False	72.0	72.0	69.0	70.0	71.0	72.0	72.0	73.0	63.0	73.0	73.0	63.0	64.0	63.0	66.0	65.0	65.0	65.0	63.0	65.0	68.0	63.0	0.75	0.15625	0.09375	0.7352941176470589	0.17647058823529413	0.08823529411764706	Win
1032821.0	2.0	-7.0	4.0	2.0	0.0	0.0	True	False	False	False	False	False	False	False	False	False	False	66.0	69.0	65.0	72.0	68.0	69.0	72.0	66.0	63.0	73.0	74.0	69.0	64.0	62.0	63.0	62.0	64.0	62.0	62.0	56.0	64.0	62.0	0.6728971962616822	0.20934579439252335	0.11775700934579439	0.6622266901231465	0.21814526262880118	0.11962804724805226	Win
1032823.0	-3.0	-1.0	2.0	5.0	1.0	1.0	True	False	False	False	False	False	False	False	False	False	False	72.0	68.0	67.0	66.0	63.0	67.0	68.0	70.0	71.0	66.0	65.0	71.0	67.0	70.0	68.0	71.0	67.0	68.0	67.0	63.0	74.0	69.0	0.3134328358208955	0.26865671641791045	0.417910447761194	0.2986425339366516	0.28054298642533937	0.42081447963800905	Draw
1032825.0	-13.0	15.0	1.0	8.0	0.0	3.0	True	False	False	False	False	False	False	False	False	False	False	69.0	69.0	68.0	64.0	64.0	63.0	61.0	71.0	67.0	63.0	64.0	73.0	74.0	69.0	69.0	69.0	70.0	69.0	69.0	74.0	77.0	71.0	0.17070932214501117	0.2235479218565622	0.6057427559984266	0.16880524664955804	0.2509267179925862	0.5802680353578558	Win
1032826.0	1.0	1.0	4.0	3.0	0.0	0.0	True	False	False	False	False	False	False	False	False	False	False	66.0	62.0	63.0	64.0	64.0	59.0	65.0	64.0	61.0	66.0	68.0	66.0	65.0	57.0	67.0	67.0	66.0	67.0	54.0	62.0	70.0	69.0	0.4473684210526316	0.27631578947368424	0.27631578947368424	0.44	0.28	0.28	Defeat
1032827.0	15.0	4.0	6.0	4.0	1.0	1.0	True	False	False	False	False	False	False	False	False	False	False	65.0	69.0	65.0	74.0	63.0	68.0	70.0	67.0	69.0	69.0	71.0	65.0	69.0	67.0	62.0	64.0	64.0	64.0	72.0	68.0	66.0	64.0	0.7073247406475951	0.1881483810122603	0.10452687834014461	0.6864274570982839	0.21060842433697347	0.10296411856474258	Defeat
1032828.0	13.0	-2.0	7.0	2.0	2.0	0.0	True	False	False	False	False	False	False	False	False	False	False	73.0	74.0	69.0	69.0	66.0	69.0	70.0	69.0	69.0	74.0	77.0	72.0	68.0	67.0	69.0	63.0	67.0	68.0	70.0	71.0	66.0	65.0	0.7194244604316546	0.18705035971223022	0.09352517985611511	0.712410948631421	0.19497562804649418	0.09261342332208475	Win
1032829.0	-2.0	6.0	4.0	5.0	0.0	3.0	True	False	False	False	False	False	False	False	False	False	False	71.0	68.0	70.0	67.0	67.0	68.0	69.0	67.0	72.0	69.0	63.0	66.0	69.0	66.0	71.0	65.0	72.0	74.0	68.0	72.0	63.0	73.0	0.4903728275762602	0.2754741472560756	0.23415302516766426	0.4727694090382387	0.27114716106604864	0.2560834298957126	Draw
1032830.0	-4.0	-11.0	2.0	2.0	0.0	2.0	True	False	False	False	False	False	False	False	False	False	False	63.0	64.0	63.0	66.0	65.0	66.0	66.0	65.0	63.0	65.0	63.0	69.0	69.0	68.0	64.0	67.0	64.0	63.0	61.0	71.0	63.0	64.0	0.39016393442622954	0.2754098360655738	0.3344262295081967	0.39510306581563254	0.29015381395835516	0.31474312022601236	Draw
1032831.0	-5.0	1.0	1.0	4.0	0.0	0.0	True	False	False	False	False	False	False	False	False	False	False	68.0	68.0	66.0	64.0	62.0	61.0	63.0	64.0	58.0	66.0	60.0	66.0	62.0	62.0	63.0	59.0	64.0	64.0	65.0	64.0	66.0	68.0	0.4569015166058744	0.2754847379535419	0.26761374544058353	0.44173495902458526	0.28542874275434743	0.27283629822106736	Defeat
1032832.0	-9.0	4.0	2.0	6.0	0.0	1.0	True	False	False	False	False	False	False	False	False	False	False	67.0	58.0	65.0	62.0	49.0	65.0	64.0	67.0	66.0	61.0	61.0	72.0	72.0	69.0	70.0	71.0	72.0	73.0	72.0	73.0	73.0	73.0	0.15623526947048655	0.24668726758497875	0.5970774629445346	0.17659018297995935	0.24397327911704908	0.5794365379029917	Win
1032833.0	-11.0	2.0	2.0	6.0	0.0	0.0	True	False	False	False	False	False	False	False	False	False	False	69.0	65.0	62.0	63.0	61.0	64.0	64.0	56.0	71.0	64.0	62.0	65.0	64.0	65.0	66.0	66.0	63.0	65.0	70.0	66.0	66.0	65.0	0.3603002502085071	0.29274395329441205	0.3469557964970809	0.37810682178741406	0.28503437334743525	0.33685880486515074	Win
1032835.0	2.0	15.0	3.0	6.0	0.0	3.0	True	False	False	False	False	False	False	False	False	False	False	66.0	65.0	57.0	67.0	67.0	66.0	67.0	54.0	62.0	69.0	60.0	65.0	69.0	65.0	74.0	63.0	70.0	67.0	72.0	58.0	69.0	71.0	0.2944881889763779	0.27716535433070866	0.4283464566929133	0.289178724271449	0.28041573262685965	0.4304055431016915	Defeat
1032836.0	1.0	-6.0	5.0	1.0	2.0	0.0	True	False	False	False	False	False	False	False	False	False	False	72.0	70.0	72.0	69.0	57.0	73.0	72.0	73.0	61.0	73.0	68.0	68.0	67.0	68.0	64.0	66.0	63.0	61.0	58.0	61.0	64.0	66.0	0.6728971962616822	0.20934579439252335	0.11775700934579439	0.685483870967742	0.2056451612903226	0.1088709677419355	Win
1032837.0	5.0	1.0	4.0	3.0	2.0	1.0	True	False	False	False	False	False	False	False	False	False	False	66.0	71.0	65.0	72.0	68.0	69.0	72.0	66.0	73.0	74.0	67.0	66.0	65.0	57.0	67.0	67.0	66.0	67.0	54.0	62.0	70.0	69.0	0.5433938829374321	0.2685918335662164	0.18801428349635152	0.5424143556280587	0.2634584013050571	0.19412724306688417	Win
1032839.0	6.0	-9.0	5.0	3.0	0.0	0.0	True	False	False	False	False	False	False	False	False	False	False	65.0	60.0	69.0	67.0	62.0	64.0	64.0	64.0	72.0	66.0	64.0	69.0	64.0	65.0	62.0	63.0	61.0	62.0	64.0	64.0	62.0	67.0	0.5433938829374321	0.2685918335662164	0.18801428349635152	0.5434782608695653	0.27173913043478265	0.1847826086956522	Draw
1032840.0	-3.0	-3.0	2.0	2.0	1.0	0.0	True	False	False	False	False	False	False	False	False	False	False	72.0	68.0	67.0	69.0	63.0	67.0	68.0	70.0	71.0	66.0	65.0	63.0	64.0	63.0	66.0	64.0	65.0	66.0	65.0	65.0	63.0	65.0	0.562008242787561	0.2502810041213938	0.18771075309104535	0.5546526123112367	0.2503432060972338	0.19500418159152952	Draw
1032841.0	-2.0	1.0	5.0	4.0	1.0	2.0	True	False	False	False	False	False	False	False	False	False	False	65.0	65.0	66.0	66.0	66.0	63.0	67.0	65.0	65.0	66.0	66.0	55.0	66.0	68.0	70.0	67.0	68.0	67.0	66.0	63.0	69.0	58.0	0.3239263803680982	0.2846625766871166	0.3914110429447853	0.31474312022601236	0.29015381395835516	0.39510306581563254	Win
1032842.0	-7.0	-9.0	2.0	2.0	1.0	0.0	True	False	False	False	False	False	False	False	False	False	False	69.0	69.0	68.0	64.0	64.0	63.0	61.0	71.0	67.0	63.0	64.0	67.0	58.0	65.0	62.0	49.0	65.0	64.0	67.0	66.0	61.0	61.0	0.5518087063151441	0.26057633353770693	0.187614960147149	0.5591798695246971	0.25629077353215285	0.18452935694315006	Draw
1032843.0	-2.0	13.0	4.0	7.0	0.0	0.0	True	False	False	False	False	False	False	False	False	False	False	66.0	62.0	62.0	63.0	59.0	64.0	64.0	65.0	64.0	66.0	68.0	73.0	74.0	69.0	69.0	66.0	69.0	70.0	69.0	74.0	77.0	77.0	0.18771075309104535	0.2502810041213938	0.562008242787561	0.18581646629127987	0.25110333282605385	0.5630802008826663	Draw
1032700.0	7.0	2.0	6.0	5.0	3.0	0.0	True	False	False	False	False	False	False	False	False	False	False	72.0	69.0	65.0	75.0	76.0	69.0	73.0	69.0	73.0	74.0	71.0	69.0	67.0	65.0	65.0	64.0	61.0	66.0	61.0	67.0	66.0	63.0	0.6728971962616822	0.20934579439252335	0.11775700934579439	0.6727956539908065	0.1974508984538237	0.12975344755536983	Win
1032701.0	-2.0	-1.0	4.0	3.0	1.0	1.0	True	False	False	False	False	False	False	False	False	False	False	69.0	71.0	69.0	73.0	67.0	65.0	74.0	65.0	58.0	74.0	70.0	72.0	64.0	66.0	67.0	63.0	66.0	66.0	69.0	68.0	64.0	63.0	0.5970774629445346	0.24668726758497875	0.15623526947048655	0.5861762088401068	0.23909819044793829	0.1747256007119549	Win
1032703.0	-6.0	16.0	2.0	7.0	1.0	1.0	True	False	False	False	False	False	False	False	False	False	False	64.0	64.0	62.0	60.0	63.0	66.0	65.0	66.0	64.0	63.0	63.0	64.0	72.0	68.0	67.0	58.0	70.0	73.0	71.0	67.0	65.0	72.0	0.1639365659466162	0.2356588135482608	0.600404620505123	0.174346201743462	0.2590286425902864	0.5666251556662515	Draw
1032705.0	-6.0	7.0	1.0	7.0	0.0	0.0	True	False	False	False	False	False	False	False	False	False	False	69.0	65.0	68.0	63.0	64.0	71.0	65.0	64.0	62.0	61.0	58.0	67.0	71.0	65.0	64.0	66.0	63.0	70.0	67.0	71.0	72.0	70.0	0.21723720403338773	0.2687534552755911	0.5140093406910212	0.24831683168316834	0.27465346534653473	0.47702970297029706	Draw
1032706.0	0.0	-4.0	5.0	2.0	2.0	0.0	True	False	False	False	False	False	False	False	False	False	False	63.0	62.0	64.0	64.0	63.0	62.0	64.0	63.0	61.0	63.0	64.0	64.0	66.0	64.0	64.0	63.0	62.0	70.0	60.0	53.0	63.0	66.0	0.47134935304990755	0.27726432532347506	0.2513863216266174	0.45357436318816763	0.2834839769926048	0.2629416598192276	Draw
1032707.0	1.0	0.0	3.0	0.0	0.0	0.0	True	False	False	False	False	False	False	False	False	False	False	65.0	65.0	64.0	67.0	56.0	56.0	65.0	66.0	70.0	63.0	69.0	62.0	62.0	59.0	63.0	63.0	62.0	66.0	64.0	65.0	63.0	66.0	0.4830216088614491	0.26911203922280735	0.24786635191574358	0.4648910411622276	0.2832929782082324	0.25181598062953997	Draw
1032844.0	12.0	1.0	6.0	5.0	1.0	0.0	True	False	False	False	False	False	False	False	False	False	False	73.0	72.0	69.0	74.0	69.0	77.0	69.0	75.0	69.0	77.0	74.0	72.0	70.0	72.0	71.0	69.0	72.0	72.0	73.0	73.0	73.0	63.0	0.5433938829374321	0.2685918335662164	0.18801428349635152	0.5449330783938815	0.25430210325047803	0.20076481835564056	Win
1032845.0	-1.0	4.0	4.0	4.0	2.0	0.0	True	False	False	False	False	False	False	False	False	False	False	71.0	68.0	71.0	67.0	67.0	68.0	67.0	69.0	67.0	69.0	58.0	65.0	64.0	62.0	64.0	60.0	64.0	72.0	64.0	65.0	66.0	68.0	0.6515264333581534	0.22338049143708116	0.12509307520476545	0.64	0.23199999999999998	0.12799999999999997	Win
1032846.0	-3.0	1.0	2.0	6.0	1.0	1.0	True	False	False	False	False	False	False	False	False	False	False	63.0	64.0	66.0	63.0	65.0	66.0	65.0	66.0	64.0	65.0	65.0	65.0	64.0	66.0	66.0	63.0	67.0	66.0	70.0	65.0	62.0	66.0	0.3239263803680982	0.2846625766871166	0.3914110429447853	0.2988171819879643	0.28947914505084044	0.41170367296119526	Draw
1032847.0	-7.0	4.0	1.0	4.0	0.0	2.0	True	False	False	False	False	False	False	False	False	False	False	68.0	64.0	68.0	66.0	67.0	64.0	73.0	61.0	68.0	66.0	60.0	66.0	69.0	69.0	71.0	65.0	72.0	75.0	69.0	72.0	73.0	67.0	0.3228644248951739	0.28372934308969827	0.39340623201512787	0.2986425339366516	0.28054298642533937	0.42081447963800905	Draw
1032848.0	-7.0	-2.0	2.0	2.0	1.0	0.0	True	False	False	False	False	False	False	False	False	False	False	67.0	65.0	61.0	62.0	65.0	67.0	65.0	64.0	66.0	61.0	61.0	63.0	67.0	68.0	68.0	66.0	67.0	66.0	63.0	66.0	64.0	67.0	0.34090909090909083	0.28409090909090906	0.37499999999999994	0.32505501414649485	0.2807293303992456	0.39421565545425974	Draw
1032849.0	-5.0	-1.0	2.0	4.0	0.0	1.0	True	False	False	False	False	False	False	False	False	False	False	69.0	64.0	64.0	69.0	68.0	64.0	71.0	63.0	63.0	61.0	67.0	66.0	59.0	64.0	63.0	62.0	64.0	64.0	61.0	65.0	68.0	66.0	0.4701492537313433	0.26865671641791045	0.2611940298507463	0.4630350194552528	0.2723735408560311	0.2645914396887159	Win
1032850.0	-7.0	15.0	3.0	6.0	0.0	2.0	True	False	False	False	False	False	False	False	False	False	False	69.0	64.0	66.0	63.0	62.0	62.0	56.0	71.0	64.0	61.0	64.0	65.0	69.0	74.0	64.0	65.0	70.0	68.0	67.0	72.0	71.0	69.0	0.18771075309104535	0.2502810041213938	0.562008242787561	0.17668906968517864	0.25070746374248315	0.5726034665723382	Win
1032852.0	-2.0	-1.0	5.0	3.0	2.0	1.0	True	False	False	False	False	False	False	False	False	False	False	72.0	69.0	70.0	72.0	71.0	72.0	73.0	72.0	73.0	61.0	73.0	69.0	69.0	68.0	64.0	64.0	63.0	71.0	67.0	63.0	60.0	64.0	0.6500776404176282	0.2161921021250311	0.13373025745734066	0.6519086257466441	0.2204072020381511	0.12768417221520478	Defeat
1032853.0	4.0	-1.0	4.0	2.0	2.0	0.0	True	False	False	False	False	False	False	False	False	False	False	66.0	69.0	69.0	71.0	65.0	72.0	68.0	72.0	75.0	74.0	73.0	63.0	64.0	66.0	65.0	55.0	66.0	65.0	65.0	64.0	65.0	66.0	0.7073247406475951	0.1881483810122603	0.10452687834014461	0.7055116213720846	0.19457267873630124	0.09991569989161415	Win
1032854.0	9.0	-5.0	5.0	1.0	2.0	0.0	True	False	False	False	False	False	False	False	False	False	False	65.0	68.0	69.0	74.0	67.0	64.0	67.0	72.0	58.0	69.0	72.0	68.0	64.0	68.0	64.0	67.0	61.0	64.0	73.0	68.0	66.0	60.0	0.6728971962616822	0.20934579439252335	0.11775700934579439	0.6519086257466441	0.2204072020381511	0.12768417221520478	Draw
1032855.0	0.0	-1.0	4.0	3.0	0.0	1.0	True	False	False	False	False	False	False	False	False	False	False	65.0	60.0	59.0	67.0	62.0	64.0	64.0	64.0	72.0	66.0	68.0	66.0	65.0	57.0	67.0	67.0	66.0	61.0	62.0	70.0	69.0	64.0	0.41002004008016035	0.28577154308617236	0.30420841683366734	0.38435228730226595	0.2975630611372381	0.3180846515604959	Win
1032856.0	-4.0	-7.0	1.0	3.0	0.0	0.0	True	False	False	False	False	False	False	False	False	False	False	63.0	68.0	68.0	67.0	66.0	67.0	68.0	71.0	66.0	64.0	67.0	69.0	64.0	65.0	63.0	66.0	62.0	61.0	64.0	56.0	71.0	64.0	0.5638651471984806	0.24780389363722696	0.18833095916429252	0.5804823331463825	0.2579921480650589	0.16152551878855861	Win
1032857.0	0.0	10.0	5.0	6.0	0.0	3.0	True	False	False	False	False	False	False	False	False	False	False	65.0	64.0	66.0	66.0	60.0	63.0	67.0	65.0	66.0	62.0	66.0	73.0	72.0	74.0	69.0	75.0	69.0	69.0	69.0	74.0	77.0	77.0	0.23601059135039718	0.26972639011473964	0.4942630185348632	0.2368811147346576	0.2717165727838719	0.4914023124814705	Defeat
1032858.0	-4.0	-7.0	4.0	2.0	0.0	1.0	True	False	False	False	False	False	False	False	False	False	False	62.0	62.0	62.0	63.0	59.0	64.0	64.0	64.0	61.0	66.0	68.0	67.0	62.0	61.0	49.0	65.0	64.0	67.0	65.0	66.0	61.0	61.0	0.5811043763554468	0.24773397097258518	0.17116165267196795	0.5713254751022372	0.24356507096463795	0.18510945393312486	Draw
1032859.0	-7.0	2.0	1.0	4.0	0.0	3.0	True	False	False	False	False	False	False	False	False	False	False	68.0	62.0	64.0	66.0	63.0	66.0	56.0	64.0	64.0	69.0	63.0	71.0	70.0	67.0	67.0	65.0	68.0	68.0	67.0	69.0	66.0	58.0	0.22370012091898434	0.2684401451027812	0.5078597339782346	0.19564323879983558	0.2733251130291821	0.5310316481709823	Draw
1032860.0	-5.0	-2.0	4.0	2.0	2.0	1.0	True	False	False	False	False	False	False	False	False	False	False	72.0	70.0	70.0	72.0	71.0	72.0	73.0	72.0	73.0	61.0	68.0	63.0	68.0	65.0	68.0	67.0	67.0	68.0	71.0	63.0	64.0	67.0	0.6106870229007634	0.233587786259542	0.15572519083969466	0.6032703603746626	0.24289569772979833	0.15383394189553895	Win
1032861.0	10.0	11.0	6.0	5.0	3.0	0.0	True	False	False	False	False	False	False	False	False	False	False	73.0	69.0	74.0	75.0	69.0	69.0	70.0	69.0	74.0	77.0	77.0	64.0	66.0	68.0	74.0	67.0	69.0	67.0	58.0	69.0	69.0	72.0	0.5959637003927942	0.23391575240417176	0.17012054720303402	0.5717651950932151	0.2546261002148451	0.17360870469193984	Win
1032862.0	7.0	-6.0	4.0	3.0	0.0	0.0	True	False	False	False	False	False	False	False	False	False	False	71.0	67.0	70.0	67.0	68.0	69.0	67.0	65.0	69.0	58.0	71.0	66.0	62.0	62.0	63.0	64.0	64.0	59.0	65.0	64.0	66.0	68.0	0.6500776404176282	0.2161921021250311	0.13373025745734066	0.6258701121070758	0.22592384534596882	0.14820604254695555	Win
1032863.0	-4.0	-7.0	1.0	1.0	0.0	3.0	True	False	False	False	False	False	False	False	False	False	False	63.0	64.0	55.0	66.0	64.0	65.0	66.0	66.0	65.0	65.0	68.0	68.0	64.0	62.0	62.0	56.0	68.0	64.0	63.0	66.0	64.0	63.0	0.4473684210526316	0.27631578947368424	0.27631578947368424	0.43040554310169143	0.2804157326268596	0.2891787242714489	Defeat
1032864.0	-2.0	1.0	2.0	5.0	0.0	1.0	True	False	False	False	False	False	False	False	False	False	False	67.0	62.0	61.0	49.0	65.0	64.0	67.0	65.0	66.0	61.0	61.0	61.0	67.0	66.0	66.0	60.0	63.0	67.0	65.0	65.0	66.0	66.0	0.3138041733547351	0.2768860353130016	0.40930979133226325	0.3248730964467005	0.2893401015228426	0.38578680203045684	Defeat
1032865.0	1.0	6.0	4.0	5.0	0.0	1.0	True	False	False	False	False	False	False	False	False	False	False	69.0	69.0	68.0	64.0	63.0	61.0	71.0	67.0	63.0	64.0	67.0	66.0	69.0	71.0	65.0	70.0	72.0	75.0	68.0	69.0	72.0	67.0	0.35752979414951247	0.28494041170097506	0.35752979414951247	0.37023708721422527	0.2804826418289585	0.3492802709568163	Win
1032866.0	-7.0	-5.0	3.0	3.0	0.0	2.0	True	False	False	False	False	False	False	False	False	False	False	69.0	64.0	65.0	62.0	63.0	66.0	61.0	64.0	64.0	64.0	70.0	66.0	57.0	67.0	67.0	61.0	54.0	62.0	70.0	69.0	64.0	60.0	0.33539731682146534	0.2889576883384932	0.3756449948400412	0.337909186906019	0.29039070749736007	0.3717001055966209	Draw
1032867.0	-3.0	4.0	1.0	5.0	1.0	2.0	True	False	False	False	False	False	False	False	False	False	False	68.0	68.0	64.0	67.0	62.0	61.0	64.0	73.0	68.0	66.0	60.0	65.0	60.0	59.0	67.0	62.0	64.0	64.0	72.0	65.0	66.0	68.0	0.47134935304990755	0.27726432532347506	0.2513863216266174	0.4752700397953383	0.2808413871517908	0.24388857305287093	Win
1032868.0	3.0	-4.0	4.0	2.0	0.0	0.0	True	False	False	False	False	False	False	False	False	False	False	66.0	69.0	71.0	70.0	72.0	75.0	68.0	69.0	72.0	73.0	74.0	67.0	65.0	62.0	61.0	49.0	65.0	67.0	65.0	66.0	61.0	61.0	0.7073247406475951	0.1881483810122603	0.10452687834014461	0.675119779315685	0.20553646614721965	0.1193437545370953	Win
1032869.0	7.0	-7.0	4.0	1.0	2.0	0.0	True	False	False	False	False	False	False	False	False	False	False	64.0	66.0	69.0	74.0	67.0	67.0	59.0	58.0	69.0	69.0	72.0	63.0	64.0	63.0	66.0	64.0	66.0	66.0	65.0	63.0	65.0	59.0	0.710750095189745	0.17464145196090877	0.11460845284934638	0.7397918334667735	0.17614091273018415	0.08406725380304245	Win
1032870.0	1.0	8.0	4.0	6.0	0.0	3.0	True	False	False	False	False	False	False	False	False	False	False	65.0	60.0	59.0	67.0	62.0	64.0	64.0	64.0	72.0	66.0	68.0	73.0	74.0	69.0	75.0	69.0	69.0	70.0	69.0	74.0	77.0	77.0	0.1705981465880371	0.25021061499578773	0.5791912384161753	0.16880524664955804	0.2509267179925862	0.5802680353578558	Draw
1032871.0	-3.0	2.0	2.0	5.0	3.0	0.0	True	False	False	False	False	False	False	False	False	False	False	63.0	68.0	68.0	64.0	66.0	68.0	71.0	66.0	60.0	64.0	67.0	69.0	65.0	68.0	64.0	64.0	63.0	61.0	71.0	67.0	63.0	67.0	0.4473684210526316	0.27631578947368424	0.27631578947368424	0.44173495902458526	0.28542874275434743	0.27283629822106736	Win
1032872.0	2.0	-3.0	5.0	1.0	0.0	1.0	True	False	False	False	False	False	False	False	False	False	False	65.0	67.0	64.0	59.0	66.0	66.0	60.0	63.0	62.0	65.0	66.0	68.0	64.0	68.0	64.0	67.0	61.0	64.0	73.0	68.0	66.0	60.0	0.4674220963172805	0.28328611898017003	0.2492917847025496	0.48479473820345115	0.28936185936518494	0.22584340243136386	Draw
1032873.0	-5.0	-1.0	3.0	5.0	0.0	1.0	True	False	False	False	False	False	False	False	False	False	False	66.0	64.0	62.0	59.0	64.0	64.0	65.0	64.0	66.0	68.0	70.0	72.0	72.0	72.0	71.0	70.0	72.0	73.0	73.0	67.0	61.0	68.0	0.26666666666666666	0.26666666666666666	0.4666666666666667	0.2717731541152642	0.2642238998342847	0.46400294605045117	Defeat
1032874.0	-2.0	-3.0	2.0	3.0	0.0	0.0	True	False	False	False	False	False	False	False	False	False	False	68.0	64.0	62.0	56.0	63.0	68.0	66.0	64.0	66.0	64.0	63.0	69.0	64.0	65.0	63.0	66.0	61.0	64.0	64.0	56.0	64.0	70.0	0.4471544715447154	0.2845528455284553	0.26829268292682923	0.41170367296119526	0.28947914505084044	0.2988171819879643	Defeat
1032875.0	-6.0	8.0	2.0	5.0	1.0	1.0	True	False	False	False	False	False	False	False	False	False	False	63.0	65.0	57.0	67.0	66.0	63.0	54.0	62.0	70.0	69.0	64.0	71.0	67.0	70.0	68.0	67.0	68.0	69.0	67.0	69.0	58.0	71.0	0.3225139549307422	0.28778168286127764	0.3897043622079801	0.32278670526000597	0.28855175167182356	0.38866154306817047	Defeat
1032876.0	2.0	1.0	6.0	4.0	1.0	1.0	True	False	False	False	False	False	False	False	False	False	False	72.0	70.0	72.0	71.0	70.0	72.0	73.0	67.0	61.0	68.0	68.0	65.0	60.0	59.0	67.0	62.0	64.0	64.0	72.0	64.0	66.0	65.0	0.6720287764529735	0.21728413095477203	0.11068709259225445	0.6519086257466441	0.2204072020381511	0.12768417221520478	Win
1032877.0	9.0	7.0	6.0	4.0	2.0	0.0	True	False	False	False	False	False	False	False	False	False	False	73.0	74.0	69.0	75.0	69.0	69.0	70.0	69.0	74.0	77.0	77.0	66.0	69.0	71.0	65.0	70.0	72.0	75.0	68.0	69.0	72.0	67.0	0.6500776404176282	0.2161921021250311	0.13373025745734066	0.6348547717842324	0.22406639004149378	0.14107883817427386	Win
1032878.0	-13.0	-7.0	1.0	2.0	0.0	2.0	True	False	False	False	False	False	False	False	False	False	False	63.0	64.0	55.0	63.0	66.0	64.0	66.0	65.0	65.0	66.0	64.0	63.0	63.0	65.0	57.0	67.0	66.0	64.0	54.0	62.0	70.0	60.0	0.3239263803680982	0.2846625766871166	0.3914110429447853	0.3248730964467005	0.2893401015228426	0.38578680203045684	Defeat
1032879.0	-2.0	-2.0	1.0	2.0	2.0	0.0	True	False	False	False	False	False	False	False	False	False	False	68.0	64.0	68.0	64.0	67.0	61.0	64.0	73.0	68.0	60.0	71.0	68.0	64.0	62.0	62.0	56.0	66.0	63.0	64.0	63.0	63.0	63.0	0.562008242787561	0.2502810041213938	0.18771075309104535	0.56	0.264	0.176	Win
1032881.0	1.0	-7.0	3.0	3.0	0.0	0.0	True	False	False	False	False	False	False	False	False	False	False	63.0	68.0	68.0	67.0	66.0	67.0	70.0	66.0	60.0	63.0	64.0	66.0	62.0	64.0	62.0	59.0	64.0	65.0	66.0	61.0	66.0	68.0	0.4942630185348632	0.26972639011473964	0.23601059135039718	0.4727694090382387	0.27114716106604864	0.2560834298957126	Win
1032882.0	0.0	-1.0	4.0	4.0	0.0	2.0	True	False	False	False	False	False	False	False	False	False	False	69.0	69.0	68.0	64.0	61.0	71.0	67.0	63.0	60.0	64.0	67.0	65.0	64.0	65.0	59.0	66.0	66.0	60.0	63.0	67.0	70.0	65.0	0.47134935304990755	0.27726432532347506	0.2513863216266174	0.4638379942140791	0.28543876567020254	0.2507232401157184	Draw
1032883.0	-3.0	8.0	3.0	5.0	0.0	1.0	True	False	False	False	False	False	False	False	False	False	False	69.0	65.0	64.0	66.0	62.0	61.0	64.0	56.0	71.0	64.0	70.0	71.0	67.0	70.0	68.0	67.0	68.0	69.0	67.0	69.0	58.0	71.0	0.21723720403338773	0.2687534552755911	0.5140093406910212	0.22613697645155498	0.2726945892504045	0.5011684342980406	Defeat
1032884.0	-10.0	13.0	1.0	5.0	0.0	1.0	True	False	False	False	False	False	False	False	False	False	False	67.0	58.0	59.0	65.0	62.0	61.0	67.0	65.0	66.0	67.0	61.0	65.0	66.0	69.0	74.0	67.0	67.0	59.0	58.0	69.0	63.0	69.0	0.15572519083969466	0.233587786259542	0.6106870229007634	0.15471698113207547	0.22641509433962267	0.6188679245283019	Defeat
1032885.0	8.0	9.0	5.0	6.0	1.0	2.0	True	False	False	False	False	False	False	False	False	False	False	71.0	67.0	71.0	70.0	68.0	67.0	69.0	68.0	71.0	74.0	69.0	73.0	68.0	74.0	69.0	70.0	69.0	69.0	75.0	77.0	74.0	77.0	0.29352734570998495	0.28901154039136984	0.41746111389864526	0.3068856351404828	0.2882865057380293	0.4048278591214879	Defeat
1032886.0	5.0	1.0	4.0	3.0	2.0	0.0	True	False	False	False	False	False	False	False	False	False	False	66.0	69.0	71.0	70.0	75.0	68.0	69.0	72.0	72.0	74.0	67.0	63.0	65.0	68.0	67.0	68.0	67.0	68.0	70.0	71.0	64.0	67.0	0.5844155844155844	0.25974025974025977	0.15584415584415584	0.5911746076430431	0.2320360334998944	0.1767893588570624	Defeat
1032887.0	10.0	7.0	5.0	7.0	0.0	3.0	True	False	False	False	False	False	False	False	False	False	False	64.0	66.0	69.0	74.0	67.0	67.0	59.0	58.0	69.0	69.0	71.0	72.0	70.0	72.0	71.0	70.0	72.0	73.0	73.0	61.0	68.0	68.0	0.4903728275762602	0.2754741472560756	0.23415302516766426	0.4545454545454546	0.27272727272727276	0.27272727272727276	Defeat
1032889.0	-1.0	-7.0	4.0	3.0	0.0	1.0	True	False	False	False	False	False	False	False	False	False	False	65.0	64.0	63.0	66.0	65.0	66.0	70.0	60.0	66.0	65.0	66.0	66.0	59.0	64.0	62.0	62.0	66.0	64.0	65.0	68.0	68.0	70.0	0.4903728275762602	0.2754741472560756	0.23415302516766426	0.49303986589898696	0.2808833175424532	0.2260768165585599	Draw
1032890.0	-4.0	0.0	3.0	2.0	1.0	0.0	True	False	False	False	False	False	False	False	False	False	False	69.0	64.0	63.0	62.0	56.0	66.0	71.0	64.0	61.0	70.0	64.0	68.0	67.0	68.0	64.0	64.0	73.0	61.0	64.0	68.0	71.0	60.0	0.33539731682146534	0.2889576883384932	0.3756449948400412	0.32988357050452777	0.30789133247089256	0.36222509702457956	Win
1032891.0	-3.0	-9.0	2.0	1.0	0.0	0.0	True	False	False	False	False	False	False	False	False	False	False	68.0	62.0	64.0	56.0	66.0	65.0	68.0	65.0	64.0	63.0	64.0	67.0	58.0	62.0	59.0	64.0	65.0	67.0	65.0	66.0	67.0	61.0	0.4903728275762602	0.2754741472560756	0.23415302516766426	0.5011684342980406	0.2726945892504045	0.22613697645155498	Defeat
1032892.0	-7.0	4.0	2.0	4.0	1.0	1.0	True	False	False	False	False	False	False	False	False	False	False	63.0	65.0	63.0	57.0	61.0	66.0	64.0	54.0	70.0	62.0	60.0	64.0	64.0	64.0	69.0	68.0	64.0	71.0	67.0	63.0	61.0	63.0	0.4473684210526316	0.27631578947368424	0.27631578947368424	0.4304635761589404	0.2847682119205298	0.2847682119205298	Win
1032893.0	8.0	3.0	7.0	4.0	1.0	2.0	True	False	False	False	False	False	False	False	False	False	False	72.0	70.0	72.0	71.0	70.0	72.0	73.0	73.0	67.0	68.0	68.0	65.0	64.0	65.0	66.0	66.0	66.0	63.0	67.0	62.0	66.0	66.0	0.6720287764529735	0.21728413095477203	0.11068709259225445	0.6519086257466441	0.2204072020381511	0.12768417221520478	Win
1032894.0	9.0	-7.0	6.0	1.0	2.0	1.0	True	False	False	False	False	False	False	False	False	False	False	73.0	72.0	74.0	69.0	75.0	69.0	69.0	69.0	74.0	69.0	77.0	68.0	64.0	62.0	56.0	64.0	65.0	65.0	64.0	66.0	63.0	64.0	0.8337420304070623	0.1108386463952918	0.0554193231976459	0.8261166818596171	0.1276207839562443	0.04626253418413856	Win
1032895.0	-12.0	-2.0	1.0	4.0	2.0	0.0	True	False	False	False	False	False	False	False	False	False	False	63.0	64.0	63.0	65.0	64.0	66.0	66.0	63.0	65.0	64.0	59.0	69.0	64.0	66.0	63.0	62.0	71.0	64.0	56.0	70.0	64.0	61.0	0.41883568448241604	0.27717067355454006	0.3039936419630439	0.42105263157894735	0.2894736842105263	0.2894736842105263	Draw
1032896.0	-1.0	6.0	2.0	4.0	1.0	0.0	True	False	False	False	False	False	False	False	False	False	False	68.0	64.0	68.0	64.0	67.0	61.0	64.0	73.0	68.0	66.0	71.0	55.0	70.0	71.0	67.0	68.0	67.0	69.0	65.0	74.0	58.0	71.0	0.3368721927317272	0.2858309514087382	0.3772968558595345	0.3248730964467005	0.2893401015228426	0.38578680203045684	Win
1032897.0	-5.0	-5.0	2.0	3.0	0.0	0.0	True	False	False	False	False	False	False	False	False	False	False	67.0	65.0	58.0	64.0	59.0	65.0	67.0	62.0	61.0	67.0	61.0	63.0	65.0	63.0	60.0	57.0	66.0	64.0	54.0	63.0	61.0	62.0	0.3138041733547351	0.2768860353130016	0.40930979133226325	0.3134500471747563	0.2845161966663173	0.40203375615892656	Defeat
1032898.0	2.0	4.0	4.0	4.0	1.0	2.0	True	False	False	False	False	False	False	False	False	False	False	63.0	68.0	67.0	68.0	66.0	68.0	70.0	71.0	60.0	64.0	67.0	64.0	69.0	74.0	67.0	66.0	67.0	58.0	69.0	69.0	69.0	72.0	0.27631578947368424	0.27631578947368424	0.4473684210526316	0.2792207792207792	0.2792207792207792	0.44155844155844154	Draw
1032900.0	-8.0	6.0	2.0	4.0	0.0	1.0	True	False	False	False	False	False	False	False	False	False	False	66.0	59.0	64.0	62.0	62.0	64.0	64.0	68.0	70.0	68.0	65.0	66.0	68.0	70.0	69.0	71.0	72.0	69.0	67.0	75.0	73.0	67.0	0.3138041733547351	0.2768860353130016	0.40930979133226325	0.3495227105842862	0.27242211266128186	0.37805517675443195	Defeat
1032901.0	4.0	-13.0	4.0	0.0	1.0	1.0	True	False	False	False	False	False	False	False	False	False	False	73.0	70.0	70.0	69.0	72.0	68.0	69.0	70.0	74.0	66.0	69.0	63.0	64.0	63.0	66.0	62.0	65.0	65.0	65.0	63.0	59.0	64.0	0.7271285034373347	0.18759915388683238	0.0852723426758329	0.722543352601156	0.18497109826589594	0.09248554913294797	Draw
1032902.0	9.0	8.0	5.0	7.0	2.0	0.0	True	False	False	False	False	False	False	False	False	False	False	68.0	69.0	69.0	71.0	70.0	66.0	76.0	65.0	69.0	73.0	68.0	72.0	71.0	71.0	72.0	73.0	71.0	71.0	72.0	67.0	62.0	71.0	0.42834645669291344	0.2771653543307087	0.29448818897637796	0.40265946395179725	0.2723872844379805	0.3249532516102223	Win
1032903.0	-2.0	-5.0	4.0	2.0	0.0	1.0	True	False	False	False	False	False	False	False	False	False	False	71.0	61.0	59.0	67.0	62.0	64.0	65.0	65.0	72.0	67.0	66.0	67.0	58.0	59.0	62.0	61.0	65.0	64.0	65.0	66.0	67.0	62.0	0.5811043763554468	0.24773397097258518	0.17116165267196795	0.5442955214122261	0.25008172605426604	0.20562275253350765	Win
1032904.0	1.0	2.0	3.0	4.0	2.0	0.0	True	False	False	False	False	False	False	False	False	False	False	61.0	64.0	61.0	66.0	66.0	66.0	65.0	67.0	68.0	63.0	66.0	63.0	63.0	66.0	68.0	69.0	69.0	66.0	66.0	63.0	66.0	67.0	0.47134935304990755	0.27726432532347506	0.2513863216266174	0.48421640748673056	0.2845702579383555	0.23121333457491383	Defeat
1032905.0	-2.0	11.0	4.0	7.0	0.0	1.0	True	False	False	False	False	False	False	False	False	False	False	69.0	66.0	62.0	64.0	68.0	64.0	64.0	64.0	70.0	64.0	62.0	73.0	70.0	74.0	70.0	76.0	73.0	71.0	72.0	76.0	76.0	77.0	0.1566003616636528	0.21699819168173598	0.6264014466546112	0.13743218806509946	0.24412296564195296	0.6184448462929475	Draw
1032906.0	-9.0	4.0	1.0	4.0	0.0	1.0	True	False	False	False	False	False	False	False	False	False	False	68.0	64.0	64.0	60.0	63.0	65.0	65.0	65.0	66.0	63.0	59.0	69.0	69.0	68.0	64.0	64.0	62.0	71.0	68.0	63.0	66.0	63.0	0.34090909090909083	0.28409090909090906	0.37499999999999994	0.35555555555555557	0.2888888888888889	0.35555555555555557	Defeat
1032907.0	-4.0	2.0	4.0	3.0	0.0	2.0	True	False	False	False	False	False	False	False	False	False	False	63.0	62.0	65.0	64.0	55.0	61.0	64.0	58.0	63.0	62.0	54.0	68.0	67.0	68.0	64.0	67.0	66.0	64.0	72.0	67.0	70.0	62.0	0.3897043622079801	0.28778168286127764	0.3225139549307422	0.4025974025974026	0.2987012987012987	0.2987012987012987	Win
1032908.0	2.0	-10.0	3.0	1.0	0.0	0.0	True	False	False	False	False	False	False	False	False	False	False	67.0	73.0	66.0	74.0	69.0	69.0	63.0	69.0	72.0	71.0	68.0	64.0	62.0	64.0	64.0	61.0	64.0	64.0	59.0	67.0	70.0	66.0	0.6674116604369774	0.21579129898655158	0.11679704057647104	0.6522741747743396	0.21050666549535502	0.1372191597303055	Win
1032909.0	4.0	4.0	6.0	4.0	0.0	1.0	True	False	False	False	False	False	False	False	False	False	False	72.0	70.0	71.0	72.0	73.0	71.0	71.0	72.0	67.0	59.0	71.0	73.0	70.0	70.0	69.0	68.0	68.0	70.0	66.0	71.0	66.0	69.0	0.5143906919779547	0.2614819350887937	0.2241273729332517	0.4914023124814705	0.2717165727838719	0.2368811147346576	Win
1032910.0	12.0	-2.0	7.0	5.0	1.0	2.0	True	False	False	False	False	False	False	False	False	False	False	73.0	70.0	69.0	70.0	76.0	73.0	71.0	72.0	76.0	76.0	77.0	63.0	62.0	65.0	66.0	64.0	61.0	64.0	58.0	63.0	64.0	62.0	0.7274238802868128	0.1787384391561883	0.09383768055699887	0.6959386767079074	0.20121705217859065	0.10284427111350188	Win
1032911.0	-12.0	1.0	0.0	3.0	1.0	1.0	True	False	False	False	False	False	False	False	False	False	False	63.0	64.0	66.0	63.0	62.0	65.0	66.0	65.0	63.0	65.0	59.0	68.0	68.0	72.0	67.0	64.0	67.0	62.0	66.0	70.0	67.0	65.0	0.27631578947368424	0.27631578947368424	0.4473684210526316	0.289178724271449	0.28041573262685965	0.4304055431016915	Win
1032912.0	-6.0	2.0	2.0	4.0	0.0	1.0	True	False	False	False	False	False	False	False	False	False	False	67.0	58.0	64.0	59.0	62.0	65.0	67.0	61.0	66.0	67.0	62.0	69.0	66.0	66.0	62.0	62.0	62.0	70.0	64.0	62.0	67.0	64.0	0.42834645669291344	0.2771653543307087	0.29448818897637796	0.3947230656475762	0.2854151397759397	0.31986179457648417	Draw
1032914.0	-3.0	8.0	2.0	5.0	1.0	1.0	True	False	False	False	False	False	False	False	False	False	False	65.0	64.0	64.0	65.0	61.0	66.0	67.0	66.0	60.0	65.0	66.0	68.0	73.0	70.0	69.0	66.0	73.0	65.0	69.0	71.0	76.0	68.0	0.34793286942284074	0.2762996316004912	0.375767498976668	0.3492802709568163	0.2804826418289585	0.37023708721422527	Win
1032915.0	6.0	4.0	5.0	4.0	0.0	2.0	True	False	False	False	False	False	False	False	False	False	False	69.0	69.0	68.0	64.0	64.0	71.0	68.0	63.0	66.0	63.0	71.0	67.0	67.0	73.0	69.0	64.0	71.0	72.0	69.0	72.0	68.0	68.0	0.34793286942284074	0.2762996316004912	0.375767498976668	0.31828583315997505	0.2714790929893905	0.41023507385063446	Defeat
1032917.0	3.0	-8.0	4.0	1.0	1.0	0.0	True	False	False	False	False	False	False	False	False	False	False	73.0	66.0	70.0	69.0	72.0	68.0	66.0	74.0	71.0	66.0	69.0	67.0	58.0	61.0	49.0	65.0	64.0	67.0	65.0	66.0	67.0	61.0	0.75	0.15625	0.09375	0.722543352601156	0.18497109826589594	0.09248554913294797	Win
1032918.0	7.0	0.0	5.0	3.0	3.0	0.0	True	False	False	False	False	False	False	False	False	False	False	67.0	73.0	74.0	69.0	64.0	71.0	69.0	63.0	72.0	68.0	68.0	61.0	61.0	66.0	64.0	66.0	60.0	66.0	65.0	67.0	63.0	66.0	0.6500776404176282	0.2161921021250311	0.13373025745734066	0.5998796228181634	0.2384136962482445	0.1617066809335919	Win
1032919.0	-4.0	5.0	4.0	5.0	0.0	2.0	True	False	False	False	False	False	False	False	False	False	False	66.0	61.0	59.0	67.0	62.0	64.0	65.0	65.0	61.0	67.0	66.0	72.0	68.0	69.0	64.0	66.0	69.0	68.0	68.0	72.0	66.0	67.0	0.34281005356407085	0.2946023897816234	0.36258755665430564	0.3846153846153846	0.2797202797202797	0.3356643356643356	Draw
1032920.0	-10.0	15.0	1.0	7.0	0.0	3.0	True	False	False	False	False	False	False	False	False	False	False	63.0	64.0	63.0	66.0	62.0	65.0	65.0	65.0	63.0	66.0	64.0	73.0	69.0	70.0	76.0	73.0	71.0	70.0	72.0	71.0	76.0	77.0	0.09859154929577466	0.1971830985915493	0.7042253521126761	0.1088709677419355	0.2056451612903226	0.685483870967742	Draw
1032921.0	1.0	3.0	3.0	4.0	0.0	2.0	True	False	False	False	False	False	False	False	False	False	False	68.0	67.0	68.0	64.0	62.0	66.0	61.0	72.0	67.0	70.0	62.0	69.0	69.0	65.0	68.0	64.0	64.0	71.0	64.0	68.0	66.0	63.0	0.4471544715447154	0.2845528455284553	0.26829268292682923	0.4496092967341215	0.27930274494089363	0.271087958324985	Win
1032922.0	0.0	-9.0	3.0	1.0	0.0	1.0	True	False	False	False	False	False	False	False	False	False	False	69.0	66.0	66.0	64.0	68.0	64.0	64.0	62.0	51.0	70.0	51.0	64.0	64.0	61.0	64.0	64.0	67.0	64.0	66.0	66.0	70.0	70.0	0.4471544715447154	0.2845528455284553	0.26829268292682923	0.43040554310169143	0.2804157326268596	0.2891787242714489	Draw
1032923.0	-11.0	7.0	1.0	5.0	1.0	0.0	True	False	False	False	False	False	False	False	False	False	False	68.0	61.0	64.0	65.0	66.0	69.0	65.0	65.0	65.0	66.0	68.0	68.0	69.0	69.0	71.0	66.0	76.0	65.0	69.0	63.0	73.0	68.0	0.18833095916429252	0.24780389363722696	0.5638651471984806	0.19434628975265014	0.24617196702002353	0.5594817432273262	Win
1032924.0	-8.0	7.0	4.0	7.0	2.0	1.0	True	False	False	False	False	False	False	False	False	False	False	63.0	62.0	65.0	68.0	66.0	61.0	64.0	58.0	63.0	70.0	62.0	72.0	71.0	71.0	72.0	73.0	71.0	71.0	69.0	72.0	67.0	71.0	0.22370012091898434	0.2684401451027812	0.5078597339782346	0.22613697645155498	0.2726945892504045	0.5011684342980406	Defeat
1032708.0	14.0	1.0	6.0	1.0	0.0	0.0	True	False	False	False	False	False	False	False	False	False	False	64.0	67.0	72.0	68.0	70.0	71.0	67.0	65.0	54.0	73.0	72.0	63.0	62.0	58.0	65.0	62.0	69.0	64.0	60.0	66.0	61.0	60.0	0.7662835249042146	0.1558109833971903	0.07790549169859515	0.7272727272727273	0.18181818181818182	0.09090909090909091	Win
1032710.0	5.0	1.0	4.0	5.0	2.0	1.0	True	False	False	False	False	False	False	False	False	False	False	61.0	72.0	66.0	65.0	72.0	69.0	71.0	67.0	72.0	66.0	70.0	69.0	67.0	71.0	69.0	65.0	73.0	58.0	65.0	74.0	68.0	70.0	0.44715447154471544	0.2682926829268293	0.28455284552845533	0.41308089500860584	0.28399311531841653	0.3029259896729776	Win
1032711.0	0.0	2.0	2.0	5.0	1.0	0.0	True	False	False	False	False	False	False	False	False	False	False	64.0	65.0	66.0	62.0	65.0	65.0	69.0	68.0	68.0	64.0	62.0	63.0	64.0	62.0	62.0	64.0	65.0	64.0	68.0	64.0	61.0	64.0	0.4701492537313433	0.26865671641791045	0.2611940298507463	0.44217687074829937	0.27891156462585037	0.27891156462585037	Win
1032712.0	-3.0	7.0	3.0	6.0	0.0	2.0	True	False	False	False	False	False	False	False	False	False	False	72.0	64.0	66.0	67.0	63.0	66.0	66.0	69.0	68.0	64.0	63.0	72.0	69.0	75.0	71.0	76.0	69.0	73.0	71.0	69.0	71.0	73.0	0.20958083832335328	0.25149700598802394	0.5389221556886227	0.21374045801526714	0.26717557251908397	0.5190839694656488	Defeat
1032713.0	-4.0	0.0	2.0	2.0	2.0	1.0	True	False	False	False	False	False	False	False	False	False	False	64.0	64.0	63.0	63.0	66.0	64.0	63.0	70.0	65.0	66.0	60.0	65.0	65.0	56.0	64.0	67.0	65.0	63.0	66.0	63.0	70.0	56.0	0.42669584245076586	0.2844638949671772	0.2888402625820569	0.39367311072056244	0.28295254833040423	0.3233743409490334	Win
1032714.0	-1.0	-5.0	4.0	1.0	0.0	0.0	True	False	False	False	False	False	False	False	False	False	False	69.0	67.0	65.0	65.0	64.0	61.0	61.0	67.0	66.0	63.0	66.0	69.0	65.0	62.0	62.0	64.0	64.0	62.0	61.0	71.0	70.0	58.0	0.5223880597014926	0.26865671641791045	0.208955223880597	0.5177664974619288	0.266497461928934	0.21573604060913704	Win
1032715.0	0.0	-6.0	0.0	2.0	0.0	0.0	True	False	False	False	False	False	False	False	False	False	False	62.0	62.0	59.0	63.0	62.0	66.0	63.0	64.0	68.0	65.0	66.0	64.0	64.0	62.0	63.0	60.0	66.0	65.0	66.0	64.0	63.0	63.0	0.4903728275762602	0.2754741472560756	0.23415302516766426	0.4740811684424758	0.2743924338560996	0.25152639770142465	Win
1032925.0	7.0	0.0	7.0	3.0	2.0	0.0	True	False	False	False	False	False	False	False	False	False	False	72.0	71.0	67.0	72.0	73.0	71.0	71.0	69.0	67.0	70.0	71.0	69.0	66.0	64.0	62.0	64.0	64.0	62.0	70.0	62.0	66.0	62.0	0.7136060894386298	0.1841103710751665	0.10228353948620361	0.7352941176470589	0.17647058823529413	0.08823529411764706	Win
1032926.0	15.0	4.0	7.0	4.0	2.0	0.0	True	False	False	False	False	False	False	False	False	False	False	73.0	74.0	70.0	76.0	73.0	71.0	70.0	72.0	71.0	76.0	77.0	68.0	67.0	68.0	64.0	62.0	66.0	64.0	72.0	67.0	70.0	62.0	0.7628165534280421	0.1408276714021001	0.09635577516985794	0.7716049382716049	0.15432098765432098	0.07407407407407407	Win
1032927.0	4.0	8.0	4.0	5.0	0.0	2.0	True	False	False	False	False	False	False	False	False	False	False	68.0	69.0	69.0	65.0	66.0	76.0	69.0	63.0	73.0	66.0	68.0	67.0	73.0	74.0	69.0	64.0	71.0	72.0	69.0	72.0	68.0	68.0	0.3660562828933061	0.28598147101039534	0.34796224609629856	0.3784570596797671	0.264919941775837	0.35662299854439594	Win
1032929.0	6.0	-8.0	5.0	4.0	1.0	0.0	True	False	False	False	False	False	False	False	False	False	False	72.0	63.0	68.0	66.0	69.0	69.0	66.0	60.0	63.0	71.0	67.0	63.0	62.0	65.0	68.0	66.0	63.0	61.0	64.0	58.0	63.0	64.0	0.4148936170212766	0.28085106382978725	0.30425531914893617	0.44	0.28	0.28	Win
1032930.0	-4.0	-6.0	2.0	3.0	2.0	1.0	True	False	False	False	False	False	False	False	False	False	False	65.0	64.0	61.0	66.0	66.0	66.0	65.0	60.0	64.0	65.0	68.0	66.0	61.0	59.0	67.0	62.0	64.0	65.0	72.0	65.0	61.0	67.0	0.47793830534947285	0.2684888715345568	0.2535728231159703	0.47646057855927393	0.2654566080544526	0.25808281338627337	Win
1032931.0	1.0	9.0	4.0	5.0	1.0	2.0	True	False	False	False	False	False	False	False	False	False	False	64.0	65.0	68.0	64.0	64.0	64.0	61.0	71.0	68.0	63.0	66.0	73.0	66.0	68.0	70.0	72.0	68.0	69.0	68.0	68.0	66.0	66.0	0.34796224609629856	0.28598147101039534	0.3660562828933061	0.3492802709568163	0.2804826418289585	0.37023708721422527	Defeat
1032932.0	-9.0	-9.0	1.0	2.0	0.0	0.0	True	False	False	False	False	False	False	False	False	False	False	64.0	64.0	61.0	64.0	64.0	67.0	64.0	61.0	66.0	66.0	70.0	68.0	64.0	69.0	64.0	65.0	66.0	69.0	65.0	65.0	66.0	68.0	0.49730036942313155	0.26001705029838024	0.2426825802784882	0.5	0.25	0.25	Win
1032716.0	1.0	-1.0	5.0	3.0	2.0	1.0	True	False	False	False	False	False	False	False	False	False	False	69.0	65.0	67.0	71.0	69.0	73.0	68.0	71.0	65.0	74.0	67.0	64.0	64.0	63.0	63.0	66.0	64.0	65.0	63.0	60.0	65.0	60.0	0.6137611715300958	0.2471196295897491	0.13911919888015503	0.615530303030303	0.23674242424242428	0.14772727272727273	Win
1032717.0	-8.0	-3.0	2.0	3.0	0.0	0.0	True	False	False	False	False	False	False	False	False	False	False	64.0	64.0	62.0	70.0	59.0	55.0	65.0	66.0	63.0	60.0	63.0	72.0	66.0	63.0	64.0	67.0	69.0	66.0	66.0	68.0	64.0	63.0	0.3368721927317272	0.2858309514087382	0.3772968558595345	0.32365716707278314	0.2838224388176714	0.39252039410954553	Defeat
1032718.0	-8.0	12.0	1.0	6.0	0.0	2.0	True	False	False	False	False	False	False	False	False	False	False	69.0	67.0	68.0	65.0	58.0	62.0	65.0	62.0	68.0	65.0	64.0	64.0	72.0	67.0	72.0	68.0	70.0	72.0	67.0	65.0	71.0	68.0	0.3567060741948635	0.2680391357521402	0.3752547900529964	0.35662299854439594	0.264919941775837	0.3784570596797671	Draw
1032719.0	0.0	0.0	1.0	5.0	0.0	0.0	True	False	False	False	False	False	False	False	False	False	False	63.0	62.0	58.0	64.0	65.0	69.0	60.0	62.0	60.0	66.0	61.0	69.0	65.0	64.0	67.0	65.0	63.0	67.0	61.0	61.0	66.0	66.0	0.30420841683366734	0.28577154308617236	0.41002004008016035	0.298184784825617	0.2718743626351214	0.4299408525392617	Defeat
1032720.0	-3.0	-1.0	1.0	2.0	0.0	0.0	True	False	False	False	False	False	False	False	False	False	False	69.0	65.0	68.0	65.0	61.0	64.0	71.0	63.0	62.0	70.0	58.0	72.0	65.0	66.0	65.0	62.0	65.0	69.0	68.0	64.0	68.0	62.0	0.4285714285714286	0.28571428571428575	0.28571428571428575	0.4112149532710281	0.28037383177570097	0.30841121495327106	Draw
1032722.0	-5.0	6.0	1.0	6.0	1.0	2.0	True	False	False	False	False	False	False	False	False	False	False	65.0	65.0	67.0	56.0	64.0	56.0	65.0	66.0	63.0	70.0	69.0	67.0	71.0	69.0	66.0	65.0	63.0	68.0	67.0	63.0	72.0	71.0	0.28571428571428575	0.28571428571428575	0.4285714285714286	0.27272727272727276	0.27272727272727276	0.4545454545454546	Win
1032723.0	6.0	2.0	6.0	1.0	0.0	0.0	True	False	False	False	False	False	False	False	False	False	False	72.0	69.0	71.0	76.0	72.0	69.0	69.0	73.0	76.0	70.0	71.0	62.0	63.0	62.0	63.0	59.0	62.0	64.0	66.0	61.0	68.0	66.0	0.7073247406475951	0.1881483810122603	0.10452687834014461	0.7075769700543318	0.17655730109927137	0.11586572884639684	Draw
1032724.0	11.0	4.0	5.0	5.0	0.0	2.0	True	False	False	False	False	False	False	False	False	False	False	64.0	72.0	72.0	68.0	67.0	70.0	72.0	71.0	67.0	65.0	72.0	72.0	71.0	75.0	73.0	76.0	69.0	71.0	69.0	69.0	76.0	73.0	0.4093097913322633	0.27688603531300165	0.31380417335473515	0.41395531164249316	0.2885143081144649	0.2975303802430419	Draw
1032725.0	4.0	0.0	5.0	5.0	1.0	1.0	True	False	False	False	False	False	False	False	False	False	False	67.0	64.0	66.0	63.0	65.0	70.0	72.0	67.0	71.0	72.0	70.0	69.0	67.0	65.0	64.0	61.0	61.0	67.0	66.0	63.0	63.0	66.0	0.5420741468672235	0.26049674280008245	0.19742911033269403	0.56	0.264	0.176	Draw
1032726.0	9.0	-4.0	5.0	0.0	1.0	0.0	True	False	False	False	False	False	False	False	False	False	False	61.0	72.0	66.0	63.0	65.0	71.0	66.0	67.0	72.0	68.0	71.0	69.0	64.0	65.0	68.0	63.0	64.0	71.0	62.0	61.0	67.0	58.0	0.6866642573183954	0.19660281893747744	0.11673292374412723	0.6844140260432869	0.20999066708146302	0.10559530687524998	Win
1032727.0	0.0	2.0	2.0	5.0	0.0	2.0	True	False	False	False	False	False	False	False	False	False	False	72.0	65.0	65.0	66.0	65.0	69.0	64.0	68.0	64.0	68.0	62.0	69.0	71.0	69.0	68.0	65.0	73.0	71.0	65.0	69.0	68.0	70.0	0.3134328358208955	0.26865671641791045	0.417910447761194	0.298184784825617	0.2718743626351214	0.4299408525392617	Draw
1032728.0	1.0	-1.0	4.0	1.0	0.0	0.0	True	False	False	False	False	False	False	False	False	False	False	72.0	66.0	62.0	64.0	63.0	69.0	66.0	66.0	68.0	64.0	63.0	63.0	62.0	65.0	64.0	59.0	60.0	62.0	60.0	66.0	61.0	61.0	0.5791912384161751	0.2502106149957877	0.17059814658803707	0.546413165042339	0.25802843904777123	0.19555839590988974	Defeat
1032729.0	-4.0	-8.0	2.0	2.0	0.0	1.0	True	False	False	False	False	False	False	False	False	False	False	64.0	63.0	63.0	63.0	64.0	66.0	70.0	63.0	65.0	64.0	66.0	64.0	64.0	62.0	63.0	63.0	55.0	66.0	63.0	59.0	63.0	51.0	0.5959637003927942	0.23391575240417176	0.17012054720303402	0.607051132383843	0.2381508288582769	0.15479803875787995	Win
1032731.0	-3.0	-3.0	4.0	2.0	3.0	0.0	True	False	False	False	False	False	False	False	False	False	False	63.0	64.0	64.0	70.0	65.0	64.0	64.0	63.0	65.0	61.0	63.0	65.0	65.0	63.0	56.0	63.0	65.0	66.0	48.0	56.0	64.0	69.0	0.42834645669291344	0.2771653543307087	0.29448818897637796	0.44	0.28	0.28	Defeat
1032732.0	2.0	1.0	4.0	3.0	3.0	0.0	True	False	False	False	False	False	False	False	False	False	False	73.0	72.0	69.0	74.0	75.0	69.0	69.0	69.0	69.0	77.0	74.0	65.0	67.0	64.0	66.0	64.0	66.0	63.0	67.0	65.0	66.0	66.0	0.7073247406475951	0.1881483810122603	0.10452687834014461	0.6961506961506961	0.19492219492219492	0.10892710892710893	Win
1032733.0	1.0	-4.0	4.0	4.0	3.0	0.0	True	False	False	False	False	False	False	False	False	False	False	71.0	70.0	68.0	67.0	66.0	71.0	68.0	73.0	68.0	74.0	71.0	64.0	69.0	64.0	57.0	63.0	65.0	65.0	66.0	64.0	70.0	64.0	0.6914119359534208	0.19796215429403205	0.11062590975254732	0.6708407871198568	0.2057245080500894	0.12343470483005364	Win
1032734.0	-12.0	4.0	2.0	5.0	0.0	1.0	True	False	False	False	False	False	False	False	False	False	False	55.0	64.0	66.0	64.0	65.0	66.0	66.0	63.0	65.0	64.0	63.0	66.0	71.0	65.0	70.0	72.0	69.0	72.0	64.0	66.0	73.0	65.0	0.24721363342201763	0.2609477241676853	0.4918386424102969	0.24489795918367344	0.26530612244897955	0.48979591836734687	Defeat
1032735.0	-8.0	10.0	1.0	6.0	1.0	1.0	True	False	False	False	False	False	False	False	False	False	False	68.0	64.0	64.0	68.0	66.0	62.0	66.0	64.0	66.0	64.0	65.0	72.0	72.0	69.0	67.0	65.0	70.0	68.0	67.0	72.0	72.0	69.0	0.3590576766856215	0.27774167343623074	0.3632006498781478	0.3492802709568163	0.2804826418289585	0.37023708721422527	Defeat
1032736.0	0.0	2.0	2.0	1.0	0.0	0.0	True	False	False	False	False	False	False	False	False	False	False	63.0	62.0	65.0	58.0	59.0	60.0	65.0	60.0	66.0	61.0	61.0	62.0	59.0	64.0	63.0	62.0	64.0	66.0	61.0	64.0	68.0	66.0	0.39016393442622954	0.2754098360655738	0.3344262295081967	0.3846153846153846	0.2797202797202797	0.3356643356643356	Win
1032737.0	1.0	12.0	5.0	5.0	2.0	1.0	True	False	False	False	False	False	False	False	False	False	False	69.0	65.0	68.0	64.0	64.0	61.0	71.0	67.0	63.0	68.0	64.0	67.0	72.0	69.0	70.0	71.0	72.0	72.0	73.0	63.0	68.0	73.0	0.34090909090909083	0.28409090909090906	0.37499999999999994	0.3435517970401691	0.2854122621564482	0.3710359408033827	Defeat
1032738.0	0.0	0.0	3.0	2.0	1.0	0.0	True	False	False	False	False	False	False	False	False	False	False	66.0	65.0	60.0	67.0	57.0	66.0	67.0	54.0	63.0	64.0	69.0	71.0	64.0	67.0	69.0	62.0	64.0	72.0	68.0	66.0	64.0	66.0	0.5140093406910212	0.2687534552755911	0.21723720403338773	0.49835104433858557	0.2711615976548187	0.23048735800659584	Win
1032739.0	-2.0	-1.0	0.0	3.0	0.0	0.0	True	False	False	False	False	False	False	False	False	False	False	69.0	64.0	65.0	66.0	56.0	66.0	71.0	64.0	64.0	62.0	64.0	72.0	64.0	63.0	68.0	69.0	70.0	68.0	67.0	71.0	66.0	67.0	0.3772968558595345	0.2858309514087382	0.3368721927317272	0.3621621621621622	0.27567567567567564	0.3621621621621622	Draw
1032740.0	4.0	4.0	5.0	5.0	3.0	0.0	True	False	False	False	False	False	False	False	False	False	False	66.0	69.0	71.0	65.0	72.0	69.0	72.0	64.0	66.0	74.0	72.0	71.0	68.0	70.0	68.0	71.0	71.0	68.0	67.0	69.0	71.0	69.0	0.417910447761194	0.26865671641791045	0.3134328358208955	0.41349548842683415	0.2797175362887407	0.3067869752844253	Win
1032741.0	11.0	3.0	6.0	4.0	0.0	2.0	True	False	False	False	False	False	False	False	False	False	False	72.0	72.0	69.0	67.0	63.0	68.0	70.0	67.0	72.0	68.0	69.0	73.0	72.0	68.0	74.0	75.0	69.0	69.0	69.0	69.0	74.0	77.0	0.3772968558595345	0.2858309514087382	0.3368721927317272	0.38049560351718625	0.2797761790567546	0.33972821742605913	Defeat
1032742.0	-1.0	-7.0	2.0	1.0	1.0	1.0	True	False	False	False	False	False	False	False	False	False	False	71.0	64.0	67.0	69.0	62.0	64.0	72.0	64.0	65.0	64.0	65.0	68.0	68.0	64.0	64.0	66.0	61.0	66.0	64.0	71.0	66.0	65.0	0.42834645669291344	0.2771653543307087	0.29448818897637796	0.42081447963800905	0.28054298642533937	0.2986425339366516	Win
1032743.0	-1.0	11.0	3.0	5.0	1.0	2.0	True	False	False	False	False	False	False	False	False	False	False	72.0	64.0	65.0	63.0	68.0	66.0	70.0	67.0	71.0	66.0	67.0	67.0	70.0	72.0	71.0	69.0	72.0	73.0	72.0	73.0	73.0	68.0	0.2513863216266174	0.27726432532347506	0.47134935304990755	0.2560834298957126	0.27114716106604864	0.4727694090382387	Defeat
1032744.0	0.0	2.0	3.0	3.0	0.0	0.0	True	False	False	False	False	False	False	False	False	False	False	65.0	64.0	64.0	63.0	66.0	66.0	67.0	66.0	66.0	65.0	65.0	63.0	62.0	65.0	58.0	59.0	60.0	65.0	60.0	66.0	61.0	61.0	0.5521115846571096	0.25029058504455637	0.19759783029833397	0.56	0.264	0.176	Win
1032745.0	0.0	-1.0	1.0	4.0	0.0	0.0	True	False	False	False	False	False	False	False	False	False	False	62.0	64.0	64.0	63.0	62.0	64.0	59.0	61.0	64.0	68.0	65.0	69.0	65.0	64.0	68.0	64.0	64.0	71.0	61.0	63.0	67.0	68.0	0.42767047694126925	0.2688214426487978	0.30350808040993305	0.4112149532710281	0.28037383177570097	0.30841121495327106	Win
1032746.0	-6.0	-12.0	3.0	2.0	2.0	0.0	True	False	False	False	False	False	False	False	False	False	False	64.0	69.0	64.0	66.0	63.0	65.0	64.0	69.0	64.0	64.0	70.0	63.0	64.0	66.0	65.0	55.0	66.0	66.0	65.0	64.0	65.0	63.0	0.5431912485854395	0.2610335722368918	0.19577517917766882	0.5441248171623598	0.2569478303266699	0.1989273525109702	Win
1032747.0	2.0	-2.0	4.0	0.0	2.0	0.0	True	False	False	False	False	False	False	False	False	False	False	66.0	65.0	67.0	60.0	67.0	57.0	66.0	67.0	63.0	64.0	69.0	69.0	64.0	65.0	66.0	66.0	56.0	66.0	64.0	62.0	71.0	64.0	0.5389221556886228	0.251497005988024	0.20958083832335334	0.5562078981521538	0.25801866386502686	0.18577343798281934	Draw
1032748.0	11.0	4.0	5.0	2.0	0.0	0.0	True	False	False	False	False	False	False	False	False	False	False	67.0	70.0	72.0	71.0	69.0	72.0	73.0	73.0	73.0	73.0	72.0	62.0	64.0	64.0	63.0	62.0	64.0	59.0	61.0	64.0	68.0	65.0	0.6866642573183954	0.19660281893747744	0.11673292374412723	0.6961506961506961	0.19492219492219492	0.10892710892710893	Win
1032749.0	6.0	1.0	5.0	3.0	3.0	0.0	True	False	False	False	False	False	False	False	False	False	False	73.0	68.0	74.0	72.0	69.0	69.0	75.0	69.0	69.0	71.0	74.0	71.0	69.0	62.0	64.0	67.0	64.0	65.0	64.0	72.0	65.0	64.0	0.7030022330659168	0.1869985939955339	0.10999917293854934	0.7120253164556962	0.18512658227848103	0.10284810126582279	Win
1032750.0	4.0	3.0	5.0	4.0	1.0	2.0	True	False	False	False	False	False	False	False	False	False	False	55.0	68.0	70.0	68.0	71.0	71.0	69.0	68.0	73.0	74.0	70.0	66.0	67.0	57.0	65.0	54.0	67.0	66.0	63.0	64.0	69.0	70.0	0.6106870229007634	0.233587786259542	0.15572519083969466	0.5955024986118822	0.23667406996113272	0.167823431426985	Draw
1032751.0	-13.0	10.0	2.0	6.0	0.0	1.0	True	False	False	False	False	False	False	False	False	False	False	64.0	66.0	66.0	64.0	66.0	55.0	65.0	64.0	65.0	65.0	63.0	72.0	70.0	68.0	69.0	72.0	68.0	67.0	72.0	65.0	71.0	67.0	0.18771075309104535	0.2502810041213938	0.562008242787561	0.19434628975265014	0.24617196702002353	0.5594817432273262	Defeat
1032752.0	-8.0	4.0	1.0	4.0	0.0	1.0	True	False	False	False	False	False	False	False	False	False	False	68.0	68.0	64.0	64.0	66.0	66.0	64.0	68.0	64.0	64.0	66.0	65.0	64.0	64.0	65.0	66.0	66.0	66.0	63.0	66.0	65.0	66.0	0.4471544715447154	0.2845528455284553	0.26829268292682923	0.42081447963800905	0.28054298642533937	0.2986425339366516	Win
1032753.0	0.0	5.0	3.0	5.0	0.0	0.0	True	False	False	False	False	False	False	False	False	False	False	63.0	62.0	65.0	58.0	59.0	67.0	60.0	65.0	66.0	61.0	61.0	66.0	69.0	70.0	71.0	65.0	72.0	72.0	66.0	74.0	73.0	65.0	0.2611940298507463	0.26865671641791045	0.4701492537313433	0.2322869955156951	0.26547085201793724	0.5022421524663677	Draw
1032754.0	-2.0	-2.0	4.0	3.0	1.0	2.0	True	False	False	False	False	False	False	False	False	False	False	69.0	69.0	65.0	68.0	64.0	64.0	64.0	61.0	63.0	68.0	64.0	72.0	65.0	68.0	64.0	66.0	63.0	67.0	70.0	66.0	64.0	67.0	0.42669584245076586	0.2888402625820569	0.2844638949671772	0.44	0.28	0.28	Defeat
1032755.0	-2.0	-3.0	0.0	4.0	0.0	0.0	True	False	False	False	False	False	False	False	False	False	False	69.0	65.0	66.0	66.0	63.0	56.0	62.0	71.0	64.0	64.0	64.0	64.0	64.0	66.0	57.0	63.0	64.0	69.0	63.0	65.0	70.0	64.0	0.4569015166058744	0.2754847379535419	0.26761374544058353	0.4397736459175424	0.2716248989490704	0.28860145513338725	Draw
1032756.0	1.0	-2.0	4.0	0.0	0.0	0.0	True	False	False	False	False	False	False	False	False	False	False	71.0	68.0	68.0	71.0	71.0	67.0	73.0	71.0	67.0	69.0	74.0	69.0	66.0	65.0	63.0	66.0	64.0	64.0	56.0	70.0	71.0	64.0	0.6880733944954128	0.1871559633027523	0.12477064220183487	0.6832298136645962	0.20496894409937888	0.11180124223602485	Win
1032757.0	4.0	7.0	4.0	6.0	0.0	2.0	True	False	False	False	False	False	False	False	False	False	False	66.0	69.0	71.0	67.0	66.0	72.0	69.0	72.0	75.0	73.0	67.0	73.0	68.0	74.0	75.0	70.0	69.0	69.0	69.0	69.0	77.0	74.0	0.34793286942284074	0.2762996316004912	0.375767498976668	0.33938294010889286	0.2879612825166364	0.37265577737447064	Defeat
1032758.0	8.0	0.0	6.0	3.0	0.0	0.0	True	False	False	False	False	False	False	False	False	False	False	72.0	69.0	74.0	65.0	70.0	68.0	67.0	69.0	72.0	67.0	71.0	67.0	65.0	59.0	62.0	67.0	60.0	65.0	61.0	66.0	61.0	61.0	0.7044320516583504	0.17845611975344877	0.11711182858820077	0.6961506961506961	0.19492219492219492	0.10892710892710893	Win
1032759.0	-2.0	12.0	2.0	6.0	1.0	2.0	True	False	False	False	False	False	False	False	False	False	False	71.0	69.0	67.0	62.0	64.0	64.0	64.0	61.0	65.0	64.0	65.0	67.0	72.0	69.0	70.0	71.0	72.0	73.0	72.0	69.0	73.0	73.0	0.20958083832335328	0.25149700598802394	0.5389221556886227	0.2304873580065958	0.2711615976548186	0.49835104433858546	Draw
1032760.0	0.0	-4.0	3.0	4.0	2.0	0.0	True	False	False	False	False	False	False	False	False	False	False	65.0	64.0	64.0	63.0	66.0	66.0	66.0	66.0	65.0	65.0	62.0	69.0	65.0	64.0	69.0	68.0	64.0	64.0	67.0	61.0	63.0	64.0	0.4666666666666667	0.26666666666666666	0.26666666666666666	0.45149142800515313	0.27628579922703395	0.2722227727678129	Win
1032761.0	3.0	-1.0	2.0	3.0	0.0	0.0	True	False	False	False	False	False	False	False	False	False	False	62.0	64.0	59.0	64.0	62.0	63.0	61.0	64.0	68.0	65.0	66.0	72.0	64.0	65.0	68.0	66.0	70.0	68.0	67.0	71.0	64.0	66.0	0.4603234298608499	0.26212861978187285	0.27754795035727714	0.4609482589022231	0.2793625811528625	0.2596891599449144	Draw
1032763.0	3.0	-11.0	4.0	2.0	3.0	0.0	True	False	False	False	False	False	False	False	False	False	False	66.0	65.0	63.0	67.0	54.0	66.0	67.0	63.0	70.0	64.0	69.0	64.0	66.0	64.0	65.0	55.0	66.0	65.0	66.0	64.0	65.0	63.0	0.6706842923794712	0.20412130637636083	0.12519440124416797	0.6507465274015647	0.22001430212148135	0.12923917047695407	Draw
1223976.0	-2.0	13.0	3.0	7.0	0.0	3.0	True	False	False	False	False	False	False	False	False	False	False	65.0	61.0	64.0	66.0	64.0	66.0	64.0	66.0	62.0	65.0	68.0	73.0	69.0	70.0	70.0	70.0	76.0	65.0	72.0	68.0	76.0	77.0	0.17915309446254069	0.250814332247557	0.5700325732899023	0.18577343798281934	0.25801866386502686	0.5562078981521538	Draw
1223977.0	-9.0	7.0	2.0	6.0	0.0	1.0	True	False	False	False	False	False	False	False	False	False	False	71.0	59.0	61.0	67.0	64.0	65.0	72.0	65.0	66.0	68.0	65.0	63.0	69.0	66.0	68.0	66.0	69.0	68.0	68.0	72.0	66.0	63.0	0.39593908629441626	0.2899492385786802	0.3141116751269035	0.3773824650571791	0.28017789072426935	0.34243964421855144	Defeat
1223980.0	-5.0	-12.0	2.0	1.0	0.0	1.0	True	False	False	False	False	False	False	False	False	False	False	64.0	61.0	69.0	64.0	64.0	68.0	66.0	64.0	67.0	70.0	64.0	68.0	65.0	66.0	58.0	63.0	66.0	67.0	62.0	65.0	62.0	66.0	0.5220012055455093	0.26100060277275466	0.21699819168173598	0.5292014302741359	0.2502979737783075	0.2205005959475566	Win
1223981.0	5.0	3.0	5.0	4.0	0.0	2.0	True	False	False	False	False	False	False	False	False	False	False	69.0	70.0	72.0	66.0	61.0	69.0	68.0	70.0	71.0	70.0	73.0	68.0	68.0	67.0	67.0	64.0	62.0	61.0	66.0	65.0	72.0	70.0	0.5668257756563246	0.2461217183770883	0.18705250596658712	0.5562078981521538	0.25801866386502686	0.18577343798281934	Defeat
1223982.0	0.0	-5.0	4.0	2.0	0.0	0.0	True	False	False	False	False	False	False	False	False	False	False	69.0	68.0	69.0	64.0	64.0	66.0	66.0	52.0	60.0	71.0	73.0	58.0	63.0	61.0	60.0	60.0	63.0	64.0	59.0	61.0	64.0	56.0	0.6292134831460674	0.23595505617977527	0.1348314606741573	0.607051132383843	0.2381508288582769	0.15479803875787995	Win
1223983.0	11.0	0.0	8.0	0.0	0.0	0.0	True	False	False	False	False	False	False	False	False	False	False	65.0	71.0	72.0	73.0	73.0	74.0	71.0	72.0	67.0	71.0	71.0	65.0	63.0	61.0	62.0	60.0	61.0	67.0	66.0	61.0	66.0	63.0	0.7274238802868128	0.1787384391561883	0.09383768055699887	0.7394957983193277	0.1680672268907563	0.09243697478991596	Win
1223984.0	7.0	-2.0	5.0	2.0	2.0	1.0	True	False	False	False	False	False	False	False	False	False	False	67.0	69.0	73.0	74.0	69.0	59.0	67.0	68.0	63.0	72.0	69.0	52.0	62.0	62.0	64.0	64.0	64.0	63.0	63.0	59.0	62.0	65.0	0.7255936675461742	0.18865435356200533	0.0857519788918206	0.7120253164556962	0.18512658227848103	0.10284810126582279	Win
1223985.0	6.0	-7.0	5.0	4.0	2.0	1.0	True	False	False	False	False	False	False	False	False	False	False	66.0	71.0	65.0	64.0	69.0	73.0	71.0	66.0	63.0	68.0	73.0	66.0	67.0	69.0	62.0	65.0	71.0	64.0	66.0	70.0	69.0	63.0	0.562008242787561	0.2502810041213938	0.18771075309104535	0.5594817432273262	0.24617196702002353	0.19434628975265014	Draw
1224055.0	14.0	7.0	7.0	5.0	0.0	3.0	True	False	False	False	False	False	False	False	False	False	False	71.0	71.0	73.0	70.0	66.0	74.0	70.0	72.0	70.0	70.0	68.0	65.0	66.0	64.0	67.0	69.0	72.0	72.0	71.0	66.0	74.0	72.0	0.5420741468672235	0.26049674280008245	0.19742911033269403	0.51985559566787	0.2527075812274368	0.22743682310469313	Draw
1224056.0	2.0	10.0	4.0	6.0	0.0	3.0	True	False	False	False	False	False	False	False	False	False	False	71.0	69.0	70.0	72.0	68.0	69.0	70.0	71.0	71.0	73.0	67.0	74.0	73.0	74.0	72.0	70.0	69.0	71.0	76.0	73.0	71.0	77.0	0.3039936419630439	0.27717067355454006	0.41883568448241604	0.32183908045977005	0.2758620689655172	0.40229885057471265	Win
1224057.0	-2.0	0.0	4.0	4.0	1.0	1.0	True	False	False	False	False	False	False	False	False	False	False	71.0	62.0	67.0	62.0	66.0	65.0	66.0	64.0	72.0	68.0	68.0	71.0	71.0	66.0	73.0	73.0	68.0	64.0	65.0	66.0	69.0	70.0	0.2944881889763779	0.27716535433070866	0.4283464566929133	0.30791788856304986	0.2595307917888563	0.43255131964809385	Draw
1224058.0	-9.0	-4.0	2.0	2.0	0.0	0.0	True	False	False	False	False	False	False	False	False	False	False	57.0	63.0	62.0	63.0	63.0	63.0	64.0	62.0	64.0	61.0	64.0	66.0	65.0	70.0	63.0	66.0	68.0	65.0	63.0	64.0	67.0	68.0	0.4473684210526316	0.27631578947368424	0.27631578947368424	0.4222648752399232	0.2751119641714651	0.3026231605886116	Defeat
1224059.0	3.0	-14.0	5.0	1.0	1.0	1.0	True	False	False	False	False	False	False	False	False	False	False	68.0	70.0	67.0	68.0	61.0	67.0	59.0	66.0	73.0	61.0	67.0	63.0	67.0	63.0	64.0	65.0	57.0	69.0	70.0	64.0	65.0	69.0	0.5357489485603365	0.2604335166612747	0.2038175347783889	0.5177664974619288	0.266497461928934	0.21573604060913704	Win
1224060.0	-1.0	-3.0	4.0	1.0	1.0	0.0	True	False	False	False	False	False	False	False	False	False	False	72.0	70.0	69.0	70.0	69.0	68.0	67.0	70.0	67.0	70.0	68.0	63.0	64.0	65.0	63.0	58.0	61.0	65.0	65.0	63.0	65.0	66.0	0.5657627796668286	0.26245106723433437	0.17178615309883705	0.5341657995143947	0.25945195976413454	0.20638224072147068	Draw
1224061.0	1.0	2.0	3.0	5.0	0.0	2.0	True	False	False	False	False	False	False	False	False	False	False	65.0	67.0	70.0	69.0	65.0	72.0	71.0	66.0	66.0	66.0	68.0	66.0	66.0	63.0	64.0	69.0	65.0	67.0	65.0	66.0	68.0	66.0	0.4473684210526316	0.27631578947368424	0.27631578947368424	0.442118484404438	0.2832321540715931	0.274649361523969	Defeat
1224062.0	-10.0	0.0	0.0	4.0	0.0	0.0	True	False	False	False	False	False	False	False	False	False	False	65.0	63.0	64.0	63.0	66.0	63.0	61.0	67.0	66.0	57.0	63.0	63.0	64.0	68.0	64.0	66.0	64.0	68.0	66.0	69.0	69.0	66.0	0.36770360013981135	0.27577770010485847	0.35651869975533035	0.3575418994413408	0.2849162011173184	0.3575418994413408	Draw
1224063.0	8.0	-10.0	5.0	0.0	0.0	0.0	True	False	False	False	False	False	False	False	False	False	False	74.0	73.0	74.0	72.0	70.0	62.0	76.0	71.0	67.0	73.0	71.0	65.0	57.0	63.0	64.0	63.0	66.0	67.0	63.0	64.0	66.0	63.0	0.7709033405811425	0.15675034591816564	0.07234631350069183	0.7441482884589364	0.16506562034907318	0.09078609119199024	Win
1224064.0	5.0	0.0	4.0	4.0	2.0	1.0	True	False	False	False	False	False	False	False	False	False	False	65.0	66.0	64.0	67.0	69.0	72.0	72.0	71.0	66.0	72.0	74.0	71.0	63.0	62.0	67.0	64.0	63.0	66.0	68.0	66.0	68.0	72.0	0.6227544910179641	0.23353293413173654	0.14371257485029942	0.6068965517241379	0.22758620689655173	0.16551724137931037	Win
1224065.0	2.0	2.0	4.0	5.0	3.0	0.0	True	False	False	False	False	False	False	False	False	False	False	71.0	71.0	73.0	66.0	61.0	73.0	72.0	64.0	70.0	69.0	66.0	66.0	66.0	65.0	69.0	64.0	66.0	65.0	67.0	63.0	68.0	66.0	0.6106870229007634	0.233587786259542	0.15572519083969466	0.5879803524992776	0.24631609361456222	0.16570355388616007	Defeat
1224066.0	6.0	-2.0	6.0	3.0	0.0	1.0	True	False	False	False	False	False	False	False	False	False	False	68.0	70.0	67.0	57.0	61.0	66.0	66.0	67.0	61.0	73.0	67.0	72.0	70.0	69.0	70.0	69.0	67.0	68.0	70.0	68.0	67.0	70.0	0.47922848664688433	0.27485163204747776	0.245919881305638	0.47450057817297336	0.2665576777383468	0.25894174408867976	Defeat
1224067.0	4.0	13.0	3.0	6.0	1.0	1.0	True	False	False	False	False	False	False	False	False	False	False	66.0	65.0	70.0	63.0	66.0	68.0	65.0	63.0	64.0	68.0	67.0	71.0	71.0	70.0	73.0	66.0	74.0	70.0	72.0	68.0	70.0	72.0	0.19742911033269403	0.26049674280008245	0.5420741468672235	0.24214838416021847	0.2389622212107419	0.5188893946290395	Win
1224068.0	-2.0	-13.0	1.0	2.0	1.0	0.0	True	False	False	False	False	False	False	False	False	False	False	63.0	65.0	64.0	65.0	64.0	65.0	65.0	63.0	61.0	65.0	66.0	57.0	60.0	58.0	63.0	62.0	63.0	64.0	61.0	63.0	64.0	64.0	0.5078597339782346	0.26844014510278114	0.22370012091898428	0.49080935424886923	0.26705803098835534	0.2421326147627755	Defeat
1224069.0	-1.0	2.0	3.0	4.0	0.0	1.0	True	False	False	False	False	False	False	False	False	False	False	63.0	68.0	64.0	66.0	64.0	68.0	69.0	64.0	61.0	66.0	69.0	71.0	70.0	61.0	71.0	67.0	69.0	62.0	71.0	70.0	61.0	67.0	0.3228644248951739	0.28372934308969827	0.39340623201512787	0.3300779106770547	0.28366070448809394	0.3862613848348513	Win
1224070.0	-15.0	0.0	1.0	3.0	2.0	1.0	True	False	False	False	False	False	False	False	False	False	False	67.0	65.0	63.0	64.0	67.0	57.0	69.0	64.0	69.0	72.0	70.0	65.0	70.0	67.0	66.0	66.0	64.0	66.0	66.0	71.0	68.0	68.0	0.41002004008016035	0.28577154308617236	0.30420841683366734	0.40390879478827363	0.2931596091205212	0.30293159609120524	Defeat
1224071.0	8.0	-1.0	5.0	3.0	3.0	0.0	True	False	False	False	False	False	False	False	False	False	False	71.0	70.0	71.0	73.0	66.0	70.0	74.0	70.0	72.0	66.0	74.0	72.0	70.0	69.0	70.0	69.0	70.0	67.0	68.0	67.0	70.0	68.0	0.6129214075959531	0.21657500083644532	0.1705035915676015	0.6054852320675106	0.2215189873417722	0.17299578059071732	Defeat
1224072.0	1.0	-15.0	4.0	1.0	1.0	1.0	True	False	False	False	False	False	False	False	False	False	False	71.0	70.0	61.0	71.0	73.0	69.0	71.0	71.0	69.0	70.0	67.0	67.0	65.0	67.0	69.0	69.0	64.0	64.0	69.0	70.0	72.0	65.0	0.6500776404176282	0.2161921021250311	0.13373025745734066	0.632295719844358	0.22762645914396884	0.14007782101167315	Win
1224073.0	-1.0	-2.0	3.0	3.0	1.0	0.0	True	False	False	False	False	False	False	False	False	False	False	71.0	68.0	73.0	66.0	64.0	64.0	72.0	65.0	70.0	69.0	72.0	63.0	63.0	66.0	68.0	64.0	69.0	61.0	64.0	68.0	66.0	69.0	0.6129214075959531	0.21657500083644532	0.1705035915676015	0.5856735245532362	0.2327676828352606	0.18155879261150323	Win
1224074.0	-1.0	10.0	4.0	4.0	1.0	1.0	True	False	False	False	False	False	False	False	False	False	False	71.0	63.0	62.0	67.0	64.0	68.0	72.0	66.0	66.0	67.0	63.0	66.0	65.0	70.0	63.0	62.0	68.0	65.0	63.0	62.0	68.0	67.0	0.5198358413132695	0.24623803009575923	0.23392612859097128	0.49567480670596337	0.2591671132205466	0.24515808007349	Defeat
1224075.0	-10.0	10.0	3.0	6.0	0.0	0.0	True	False	False	False	False	False	False	False	False	False	False	57.0	63.0	62.0	60.0	63.0	63.0	63.0	64.0	61.0	64.0	64.0	74.0	73.0	71.0	72.0	71.0	71.0	67.0	76.0	70.0	71.0	74.0	0.13373025745734066	0.2161921021250311	0.6500776404176282	0.1346153846153846	0.21634615384615385	0.6490384615384616	Win
1224076.0	3.0	8.0	6.0	5.0	1.0	1.0	True	False	False	False	False	False	False	False	False	False	False	66.0	66.0	65.0	69.0	64.0	67.0	65.0	66.0	66.0	63.0	68.0	65.0	66.0	64.0	67.0	68.0	68.0	72.0	71.0	72.0	74.0	66.0	0.3908629441624366	0.26802030456852793	0.34111675126903557	0.3789473684210526	0.2842105263157894	0.33684210526315783	Draw
1224077.0	-1.0	-1.0	3.0	1.0	1.0	0.0	True	False	False	False	False	False	False	False	False	False	False	65.0	70.0	66.0	67.0	64.0	64.0	68.0	66.0	66.0	71.0	68.0	63.0	65.0	64.0	64.0	64.0	63.0	63.0	65.0	65.0	65.0	65.0	0.5220012055455093	0.26100060277275466	0.21699819168173598	0.5052005943536404	0.2674591381872214	0.22734026745913816	Win
1224078.0	-12.0	2.0	0.0	5.0	0.0	0.0	True	False	False	False	False	False	False	False	False	False	False	65.0	57.0	63.0	64.0	63.0	66.0	66.0	66.0	67.0	64.0	66.0	68.0	70.0	68.0	67.0	58.0	73.0	59.0	67.0	61.0	67.0	66.0	0.3039936419630439	0.27717067355454006	0.41883568448241604	0.3194578896418199	0.27589545014520817	0.40464666021297196	Defeat
1224079.0	7.0	3.0	5.0	4.0	3.0	0.0	True	False	False	False	False	False	False	False	False	False	False	74.0	73.0	74.0	72.0	70.0	76.0	71.0	74.0	73.0	67.0	71.0	71.0	68.0	73.0	66.0	64.0	62.0	65.0	70.0	72.0	72.0	69.0	0.5977796754910334	0.22345573583831485	0.17876458867065187	0.5939172431797415	0.23299830309359093	0.1730844537266675	Win
1224080.0	8.0	2.0	5.0	5.0	2.0	0.0	True	False	False	False	False	False	False	False	False	False	False	65.0	64.0	69.0	72.0	67.0	66.0	71.0	72.0	72.0	66.0	74.0	71.0	70.0	61.0	71.0	73.0	69.0	71.0	69.0	70.0	67.0	67.0	0.5059732958538299	0.26001405481377377	0.23401264933239635	0.4773401939441916	0.2707302592519295	0.2519295468038789	Defeat
1224081.0	2.0	-7.0	5.0	4.0	0.0	1.0	True	False	False	False	False	False	False	False	False	False	False	68.0	70.0	68.0	67.0	59.0	58.0	67.0	61.0	73.0	70.0	66.0	57.0	63.0	60.0	63.0	62.0	66.0	61.0	64.0	56.0	64.0	62.0	0.5615519253208868	0.26794049008168025	0.1705075845974329	0.5338896457765667	0.27503405994550406	0.19107629427792913	Win
1224082.0	12.0	2.0	5.0	4.0	0.0	1.0	True	False	False	False	False	False	False	False	False	False	False	66.0	70.0	63.0	66.0	65.0	63.0	65.0	68.0	68.0	67.0	62.0	65.0	67.0	62.0	70.0	64.0	71.0	66.0	66.0	66.0	68.0	68.0	0.40812223562525135	0.268194611982308	0.3236831523924407	0.39539430805996095	0.279817510319357	0.3247881816206822	Win
1224083.0	0.0	-12.0	4.0	0.0	0.0	0.0	True	False	False	False	False	False	False	False	False	False	False	72.0	69.0	65.0	69.0	63.0	70.0	68.0	67.0	67.0	68.0	70.0	66.0	63.0	61.0	63.0	61.0	66.0	61.0	67.0	66.0	66.0	64.0	0.6106870229007634	0.233587786259542	0.15572519083969466	0.5930558550787146	0.24196678887211556	0.16497735604916972	Win
1224084.0	-4.0	6.0	1.0	4.0	0.0	2.0	True	False	False	False	False	False	False	False	False	False	False	63.0	64.0	66.0	65.0	65.0	64.0	65.0	63.0	65.0	65.0	63.0	71.0	70.0	71.0	66.0	73.0	70.0	70.0	72.0	68.0	74.0	70.0	0.20828316879364314	0.24993980255237178	0.5417770286539851	0.20224038752649104	0.2528004844081138	0.5449591280653951	Win
1224085.0	-4.0	2.0	3.0	5.0	1.0	0.0	True	False	False	False	False	False	False	False	False	False	False	63.0	64.0	68.0	64.0	66.0	64.0	61.0	68.0	69.0	69.0	66.0	66.0	66.0	63.0	64.0	69.0	65.0	67.0	65.0	66.0	68.0	66.0	0.4569015166058744	0.26761374544058353	0.2754847379535419	0.4324324324324324	0.28378378378378377	0.28378378378378377	Win
1224086.0	-16.0	-2.0	1.0	4.0	1.0	1.0	True	False	False	False	False	False	False	False	False	False	False	67.0	65.0	67.0	69.0	69.0	64.0	64.0	57.0	65.0	68.0	72.0	71.0	62.0	67.0	66.0	66.0	64.0	72.0	63.0	68.0	63.0	55.0	0.42834645669291344	0.2771653543307087	0.29448818897637796	0.39367311072056244	0.28295254833040423	0.3233743409490334	Win
1224087.0	5.0	5.0	4.0	6.0	2.0	0.0	True	False	False	False	False	False	False	False	False	False	False	71.0	71.0	73.0	73.0	66.0	70.0	70.0	74.0	69.0	70.0	74.0	68.0	70.0	67.0	68.0	58.0	59.0	73.0	67.0	66.0	70.0	61.0	0.5521115846571096	0.25029058504455637	0.19759783029833397	0.5667506297229219	0.2518891687657431	0.181360201511335	Defeat
1224088.0	2.0	14.0	5.0	6.0	2.0	0.0	True	False	False	False	False	False	False	False	False	False	False	71.0	69.0	71.0	70.0	61.0	71.0	69.0	70.0	73.0	67.0	67.0	66.0	65.0	70.0	66.0	62.0	64.0	65.0	67.0	63.0	68.0	68.0	0.5959637003927942	0.23391575240417176	0.17012054720303402	0.5667506297229219	0.2518891687657431	0.181360201511335	Win
1224089.0	-2.0	5.0	4.0	4.0	2.0	1.0	True	False	False	False	False	False	False	False	False	False	False	71.0	68.0	73.0	66.0	64.0	65.0	65.0	62.0	72.0	69.0	68.0	65.0	66.0	72.0	67.0	68.0	72.0	71.0	68.0	66.0	72.0	72.0	0.4452054794520548	0.2671232876712329	0.28767123287671237	0.42626070409134154	0.27402473834443386	0.29971455756422455	Defeat
1224090.0	-4.0	-14.0	4.0	0.0	0.0	0.0	True	False	False	False	False	False	False	False	False	False	False	56.0	63.0	62.0	62.0	64.0	66.0	66.0	68.0	63.0	66.0	72.0	66.0	61.0	63.0	63.0	63.0	67.0	66.0	63.0	66.0	61.0	66.0	0.5652658981033842	0.23599851245816286	0.19873558943845293	0.5789858605558265	0.23921257922964406	0.1818015602145295	Defeat
1224091.0	-11.0	3.0	3.0	5.0	0.0	0.0	True	False	False	False	False	False	False	False	False	False	False	57.0	61.0	62.0	60.0	63.0	61.0	63.0	63.0	64.0	64.0	64.0	72.0	70.0	69.0	70.0	69.0	70.0	68.0	65.0	67.0	68.0	70.0	0.2944881889763779	0.27716535433070866	0.4283464566929133	0.3299191374663073	0.26684636118598387	0.4032345013477089	Defeat
1224092.0	2.0	-3.0	5.0	2.0	0.0	1.0	True	False	False	False	False	False	False	False	False	False	False	66.0	66.0	65.0	69.0	64.0	67.0	65.0	66.0	68.0	63.0	66.0	63.0	65.0	63.0	64.0	64.0	65.0	65.0	63.0	61.0	66.0	65.0	0.5417770286539851	0.24993980255237178	0.20828316879364314	0.51985559566787	0.2527075812274368	0.22743682310469313	Win
1224093.0	0.0	9.0	4.0	5.0	1.0	2.0	True	False	False	False	False	False	False	False	False	False	False	65.0	64.0	67.0	62.0	65.0	66.0	66.0	64.0	68.0	68.0	71.0	74.0	73.0	74.0	72.0	71.0	76.0	67.0	71.0	62.0	71.0	73.0	0.17877094972067037	0.2346368715083799	0.5865921787709497	0.1818015602145295	0.23921257922964406	0.5789858605558265	Defeat
1224094.0	-3.0	-13.0	4.0	2.0	0.0	1.0	True	False	False	False	False	False	False	False	False	False	False	63.0	64.0	64.0	68.0	64.0	66.0	68.0	64.0	66.0	69.0	69.0	67.0	65.0	69.0	64.0	67.0	64.0	68.0	57.0	69.0	65.0	72.0	0.491838642410297	0.26094772416768536	0.2472136334220177	0.47924823805794825	0.2678151918559123	0.2529365700861394	Win
1224095.0	11.0	2.0	5.0	3.0	2.0	0.0	True	False	False	False	False	False	False	False	False	False	False	74.0	73.0	74.0	72.0	71.0	76.0	67.0	71.0	62.0	77.0	73.0	71.0	70.0	70.0	73.0	66.0	70.0	69.0	70.0	74.0	68.0	74.0	0.5993833395353783	0.22951996172452294	0.1710966987400989	0.5825045666734322	0.23442256951491786	0.1830728638116501	Win
1224096.0	6.0	-1.0	5.0	5.0	2.0	0.0	True	False	False	False	False	False	False	False	False	False	False	65.0	72.0	64.0	67.0	68.0	72.0	68.0	71.0	58.0	69.0	74.0	63.0	64.0	66.0	68.0	64.0	64.0	69.0	66.0	64.0	68.0	69.0	0.5816922989614663	0.22983939617501845	0.18846830486351512	0.5789858605558265	0.23921257922964406	0.1818015602145295	Win
1224097.0	4.0	-2.0	6.0	4.0	1.0	1.0	True	False	False	False	False	False	False	False	False	False	False	68.0	67.0	68.0	58.0	61.0	67.0	59.0	66.0	73.0	70.0	70.0	65.0	64.0	67.0	66.0	65.0	66.0	66.0	64.0	68.0	68.0	63.0	0.5417770286539851	0.24993980255237178	0.20828316879364314	0.5190839694656488	0.26717557251908397	0.21374045801526714	Draw
1224098.0	11.0	7.0	5.0	6.0	0.0	2.0	True	False	False	False	False	False	False	False	False	False	False	66.0	65.0	70.0	66.0	66.0	65.0	64.0	63.0	68.0	67.0	68.0	66.0	66.0	65.0	69.0	64.0	65.0	66.0	67.0	66.0	68.0	63.0	0.375767498976668	0.2762996316004912	0.34793286942284074	0.3773087071240106	0.27440633245382584	0.34828496042216356	Draw
1224099.0	4.0	0.0	5.0	5.0	1.0	1.0	True	False	False	False	False	False	False	False	False	False	False	72.0	70.0	69.0	70.0	69.0	70.0	68.0	67.0	65.0	68.0	70.0	71.0	70.0	61.0	71.0	73.0	69.0	69.0	69.0	70.0	68.0	67.0	0.35651869975533035	0.27577770010485847	0.36770360013981135	0.34985616286789106	0.2934277495021022	0.3567160876300067	Win
1224100.0	-6.0	-3.0	2.0	4.0	0.0	0.0	True	False	False	False	False	False	False	False	False	False	False	63.0	65.0	63.0	64.0	58.0	65.0	65.0	65.0	63.0	65.0	66.0	56.0	63.0	62.0	67.0	64.0	68.0	66.0	66.0	66.0	67.0	72.0	0.41002004008016035	0.28577154308617236	0.30420841683366734	0.4033905672679852	0.2836339926103021	0.3129754401217127	Defeat
1224101.0	-11.0	-9.0	1.0	3.0	0.0	0.0	True	False	False	False	False	False	False	False	False	False	False	66.0	61.0	63.0	61.0	63.0	67.0	63.0	66.0	66.0	63.0	66.0	57.0	61.0	62.0	63.0	63.0	64.0	61.0	63.0	64.0	64.0	61.0	0.44715447154471544	0.2682926829268293	0.28455284552845533	0.4440534106200187	0.27585136114273884	0.28009522823724253	Draw
1224102.0	-11.0	-5.0	2.0	3.0	0.0	3.0	True	False	False	False	False	False	False	False	False	False	False	67.0	67.0	63.0	69.0	65.0	69.0	64.0	71.0	70.0	72.0	68.0	71.0	68.0	66.0	73.0	71.0	62.0	64.0	73.0	68.0	69.0	72.0	0.2930232558139535	0.26046511627906976	0.44651162790697674	0.28378378378378377	0.28378378378378377	0.4324324324324324	Draw
1224103.0	16.0	6.0	6.0	5.0	2.0	0.0	True	False	False	False	False	False	False	False	False	False	False	74.0	73.0	74.0	72.0	71.0	76.0	71.0	62.0	67.0	73.0	77.0	66.0	66.0	65.0	69.0	64.0	65.0	64.0	66.0	66.0	63.0	68.0	0.7271285034373347	0.18759915388683238	0.0852723426758329	0.6995798319327732	0.20210084033613449	0.09831932773109246	Win
1224104.0	-7.0	-1.0	3.0	4.0	0.0	1.0	True	False	False	False	False	False	False	False	False	False	False	57.0	61.0	62.0	63.0	63.0	61.0	61.0	63.0	64.0	64.0	64.0	65.0	64.0	66.0	67.0	66.0	66.0	66.0	63.0	68.0	68.0	64.0	0.3251999676819907	0.2675931162640381	0.4072069160539711	0.3300779106770547	0.28366070448809394	0.3862613848348513	Draw
1224105.0	6.0	-2.0	6.0	4.0	3.0	0.0	True	False	False	False	False	False	False	False	False	False	False	68.0	70.0	67.0	57.0	58.0	59.0	73.0	67.0	67.0	70.0	61.0	71.0	69.0	71.0	70.0	73.0	62.0	69.0	70.0	71.0	67.0	67.0	0.3952569169960474	0.26877470355731226	0.3359683794466403	0.3862613848348514	0.283660704488094	0.33007791067705483	Draw
1224106.0	11.0	-3.0	5.0	5.0	1.0	1.0	True	False	False	False	False	False	False	False	False	False	False	66.0	65.0	66.0	70.0	66.0	63.0	64.0	68.0	65.0	67.0	68.0	63.0	63.0	66.0	64.0	64.0	61.0	69.0	66.0	61.0	68.0	69.0	0.4452054794520548	0.2671232876712329	0.28767123287671237	0.4324324324324324	0.28378378378378377	0.28378378378378377	Defeat
1224107.0	6.0	-3.0	6.0	4.0	1.0	0.0	True	False	False	False	False	False	False	False	False	False	False	72.0	70.0	69.0	70.0	69.0	68.0	70.0	65.0	67.0	68.0	70.0	56.0	63.0	62.0	67.0	64.0	68.0	66.0	66.0	63.0	66.0	65.0	0.578368999421631	0.23423944476576056	0.18739155581260844	0.5789858605558265	0.23921257922964406	0.1818015602145295	Win
1224108.0	-11.0	-6.0	1.0	2.0	1.0	2.0	True	False	False	False	False	False	False	False	False	False	False	63.0	64.0	68.0	64.0	58.0	65.0	65.0	65.0	63.0	65.0	66.0	71.0	68.0	73.0	71.0	64.0	70.0	65.0	64.0	66.0	66.0	69.0	0.2611940298507463	0.26865671641791045	0.4701492537313433	0.2529182879377432	0.2801556420233463	0.4669260700389105	Win
1224109.0	-9.0	-5.0	1.0	2.0	0.0	1.0	True	False	False	False	False	False	False	False	False	False	False	66.0	61.0	66.0	63.0	64.0	61.0	67.0	66.0	63.0	63.0	66.0	67.0	71.0	70.0	73.0	66.0	73.0	72.0	70.0	74.0	68.0	70.0	0.18812989921612544	0.22396416573348263	0.5879059350503919	0.20618556701030927	0.2268041237113402	0.5670103092783505	Defeat
1224110.0	-10.0	8.0	2.0	5.0	1.0	1.0	True	False	False	False	False	False	False	False	False	False	False	67.0	67.0	69.0	63.0	65.0	69.0	64.0	70.0	72.0	64.0	68.0	65.0	66.0	64.0	67.0	68.0	72.0	68.0	71.0	66.0	74.0	69.0	0.28767123287671237	0.2671232876712329	0.4452054794520548	0.28455284552845533	0.2601626016260163	0.4552845528455285	Win
1224111.0	-3.0	-7.0	2.0	3.0	1.0	0.0	True	False	False	False	False	False	False	False	False	False	False	67.0	70.0	71.0	73.0	66.0	73.0	72.0	70.0	74.0	68.0	70.0	57.0	61.0	62.0	63.0	63.0	61.0	61.0	63.0	64.0	64.0	56.0	0.6914119359534208	0.19796215429403205	0.11062590975254732	0.6840855106888362	0.20218527315914492	0.11372921615201902	Win
1224112.0	0.0	-9.0	4.0	2.0	2.0	0.0	True	False	False	False	False	False	False	False	False	False	False	71.0	69.0	71.0	70.0	73.0	71.0	69.0	67.0	62.0	67.0	67.0	63.0	64.0	68.0	64.0	58.0	65.0	63.0	61.0	65.0	66.0	65.0	0.6866642573183954	0.19660281893747744	0.11673292374412723	0.6487341772151899	0.22151898734177217	0.12974683544303797	Win
1224113.0	6.0	9.0	5.0	5.0	1.0	0.0	True	False	False	False	False	False	False	False	False	False	False	65.0	66.0	64.0	67.0	68.0	68.0	72.0	71.0	72.0	69.0	74.0	66.0	65.0	70.0	62.0	66.0	65.0	62.0	63.0	68.0	67.0	68.0	0.5993833395353783	0.22951996172452294	0.1710966987400989	0.5867289297281013	0.22181215636062368	0.19145891391127515	Draw
1224114.0	-8.0	8.0	2.0	6.0	1.0	1.0	True	False	False	False	False	False	False	False	False	False	False	71.0	68.0	73.0	73.0	71.0	62.0	68.0	65.0	65.0	66.0	69.0	68.0	70.0	68.0	67.0	58.0	67.0	59.0	73.0	66.0	70.0	61.0	0.48143053645116923	0.2682255845942228	0.25034387895460797	0.47924823805794825	0.2678151918559123	0.2529365700861394	Defeat
1224115.0	-6.0	17.0	3.0	7.0	0.0	2.0	True	False	False	False	False	False	False	False	False	False	False	56.0	63.0	62.0	67.0	64.0	68.0	63.0	66.0	55.0	57.0	66.0	74.0	73.0	74.0	72.0	70.0	76.0	67.0	71.0	62.0	77.0	73.0	0.17012054720303402	0.23391575240417176	0.5959637003927942	0.18122354751827627	0.241631396691035	0.5771450557906888	Defeat
1224116.0	4.0	-5.0	4.0	3.0	3.0	0.0	True	False	False	False	False	False	False	False	False	False	False	66.0	66.0	59.0	69.0	64.0	68.0	66.0	66.0	66.0	66.0	67.0	67.0	67.0	63.0	69.0	65.0	64.0	69.0	64.0	70.0	72.0	68.0	0.4942630185348632	0.26972639011473964	0.23601059135039718	0.47924823805794825	0.2678151918559123	0.2529365700861394	Win
1224117.0	1.0	-12.0	4.0	1.0	0.0	0.0	True	False	False	False	False	False	False	False	False	False	False	65.0	71.0	66.0	70.0	66.0	66.0	64.0	66.0	63.0	68.0	68.0	66.0	63.0	63.0	61.0	63.0	66.0	67.0	64.0	56.0	66.0	66.0	0.5964499519258584	0.21626476316942211	0.18728528490471957	0.5670513330680462	0.24194190210903305	0.1910067648229208	Defeat
1224118.0	-3.0	8.0	5.0	7.0	0.0	1.0	True	False	False	False	False	False	False	False	False	False	False	63.0	63.0	68.0	64.0	64.0	66.0	61.0	61.0	69.0	69.0	66.0	72.0	70.0	69.0	65.0	69.0	68.0	67.0	70.0	68.0	70.0	65.0	0.375767498976668	0.2762996316004912	0.34793286942284074	0.3708987161198288	0.2796005706134094	0.34950071326676174	Defeat
1224119.0	-2.0	-2.0	3.0	3.0	1.0	1.0	True	False	False	False	False	False	False	False	False	False	False	67.0	71.0	73.0	73.0	66.0	55.0	70.0	66.0	70.0	70.0	68.0	65.0	64.0	66.0	62.0	66.0	66.0	67.0	68.0	66.0	64.0	68.0	0.6147900930967856	0.25083435798348847	0.13437554891972597	0.606060606060606	0.2424242424242424	0.1515151515151515	Draw
1224120.0	20.0	-6.0	8.0	3.0	2.0	1.0	True	False	False	False	False	False	False	False	False	False	False	74.0	73.0	74.0	72.0	71.0	62.0	76.0	71.0	73.0	67.0	77.0	67.0	67.0	69.0	69.0	65.0	71.0	57.0	64.0	70.0	72.0	68.0	0.731654831073811	0.1573057886808694	0.11103938024531956	0.7276264591439688	0.16536964980544747	0.10700389105058364	Win
1224121.0	-9.0	6.0	2.0	5.0	1.0	1.0	True	False	False	False	False	False	False	False	False	False	False	57.0	61.0	62.0	63.0	63.0	56.0	61.0	63.0	64.0	57.0	64.0	66.0	66.0	65.0	69.0	63.0	65.0	66.0	64.0	66.0	68.0	66.0	0.31279620853080564	0.2606635071090047	0.42654028436018954	0.3299191374663073	0.26684636118598387	0.4032345013477089	Win
1224122.0	8.0	-10.0	6.0	2.0	1.0	1.0	True	False	False	False	False	False	False	False	False	False	False	68.0	70.0	68.0	59.0	58.0	67.0	73.0	67.0	63.0	70.0	66.0	56.0	62.0	67.0	65.0	62.0	63.0	64.0	66.0	66.0	67.0	63.0	0.6074019427025696	0.24775605557604816	0.144842001721382	0.5856735245532362	0.2327676828352606	0.18155879261150323	Draw
1224123.0	10.0	-7.0	5.0	2.0	0.0	2.0	True	False	False	False	False	False	False	False	False	False	False	66.0	65.0	62.0	70.0	66.0	68.0	62.0	65.0	63.0	67.0	64.0	71.0	68.0	73.0	73.0	71.0	65.0	72.0	67.0	64.0	66.0	69.0	0.27548473795354195	0.2676137454405836	0.4569015166058745	0.3127962085308057	0.27488151658767773	0.41232227488151657	Draw
1224124.0	8.0	6.0	7.0	5.0	1.0	1.0	True	False	False	False	False	False	False	False	False	False	False	72.0	70.0	69.0	70.0	69.0	68.0	67.0	70.0	65.0	70.0	68.0	65.0	66.0	72.0	64.0	68.0	68.0	71.0	70.0	72.0	74.0	66.0	0.4093097913322633	0.27688603531300165	0.31380417335473515	0.4212775048066652	0.26639606921597947	0.31232642597735527	Defeat
1224125.0	-12.0	-3.0	2.0	5.0	0.0	1.0	True	False	False	False	False	False	False	False	False	False	False	63.0	64.0	68.0	64.0	58.0	65.0	65.0	65.0	63.0	65.0	66.0	63.0	64.0	63.0	68.0	64.0	61.0	58.0	66.0	61.0	68.0	69.0	0.3897043622079801	0.28778168286127764	0.3225139549307422	0.3777974739641037	0.2924883669399512	0.32971415909594504	Defeat
1224126.0	-11.0	4.0	2.0	5.0	0.0	1.0	True	False	False	False	False	False	False	False	False	False	False	66.0	63.0	64.0	63.0	61.0	56.0	67.0	63.0	66.0	66.0	66.0	71.0	69.0	59.0	70.0	73.0	68.0	70.0	67.0	62.0	67.0	67.0	0.20828316879364314	0.24993980255237178	0.5417770286539851	0.22743682310469313	0.2527075812274368	0.51985559566787	Defeat
1224127.0	7.0	-6.0	6.0	3.0	1.0	0.0	True	False	False	False	False	False	False	False	False	False	False	71.0	69.0	71.0	70.0	73.0	68.0	69.0	70.0	62.0	67.0	67.0	57.0	63.0	63.0	60.0	63.0	61.0	64.0	56.0	63.0	64.0	64.0	0.7242136064374541	0.1711777615215801	0.10460863204096561	0.6773028296207103	0.20168573148705599	0.12101143889223359	Win
1224128.0	6.0	-15.0	5.0	2.0	1.0	0.0	True	False	False	False	False	False	False	False	False	False	False	65.0	66.0	72.0	64.0	68.0	68.0	72.0	71.0	72.0	74.0	66.0	63.0	65.0	68.0	64.0	58.0	63.0	65.0	64.0	65.0	65.0	63.0	0.6914119359534208	0.19796215429403205	0.11062590975254732	0.6727956539908065	0.1974508984538237	0.12975344755536983	Win
1224129.0	-8.0	-13.0	1.0	2.0	1.0	0.0	True	False	False	False	False	False	False	False	False	False	False	71.0	68.0	73.0	73.0	71.0	64.0	68.0	65.0	66.0	69.0	72.0	66.0	61.0	64.0	63.0	63.0	66.0	56.0	67.0	66.0	66.0	63.0	0.6750355281856939	0.19895783988630977	0.1260066319279962	0.650329877474081	0.19792648444863337	0.15174363807728555	Defeat
1224130.0	-11.0	-6.0	1.0	2.0	0.0	2.0	True	False	False	False	False	False	False	False	False	False	False	56.0	62.0	62.0	67.0	65.0	63.0	66.0	64.0	66.0	67.0	63.0	67.0	71.0	73.0	73.0	66.0	74.0	70.0	55.0	74.0	70.0	68.0	0.2245508982035928	0.25149700598802394	0.5239520958083832	0.22743682310469313	0.2527075812274368	0.51985559566787	Defeat
1224131.0	5.0	9.0	5.0	6.0	0.0	2.0	True	False	False	False	False	False	False	False	False	False	False	66.0	66.0	64.0	65.0	69.0	65.0	64.0	66.0	63.0	66.0	68.0	68.0	70.0	68.0	67.0	58.0	59.0	67.0	61.0	70.0	66.0	66.0	0.3914110429447853	0.2846625766871166	0.3239263803680982	0.3777974739641037	0.2924883669399512	0.32971415909594504	Defeat
1224132.0	-5.0	7.0	2.0	7.0	0.0	3.0	True	False	False	False	False	False	False	False	False	False	False	65.0	64.0	66.0	67.0	66.0	67.0	66.0	62.0	68.0	68.0	64.0	72.0	70.0	69.0	65.0	69.0	68.0	67.0	70.0	68.0	67.0	65.0	0.39016393442622954	0.2754098360655738	0.3344262295081967	0.3773087071240106	0.27440633245382584	0.34828496042216356	Win
1224133.0	3.0	20.0	6.0	8.0	0.0	1.0	True	False	False	False	False	False	False	False	False	False	False	63.0	63.0	64.0	68.0	64.0	61.0	69.0	66.0	61.0	68.0	69.0	74.0	73.0	74.0	72.0	70.0	76.0	67.0	71.0	62.0	77.0	74.0	0.1975093616650701	0.22337368283549597	0.579116955499434	0.20618556701030927	0.2268041237113402	0.5670103092783505	Defeat
1224134.0	-3.0	10.0	3.0	5.0	1.0	1.0	True	False	False	False	False	False	False	False	False	False	False	67.0	65.0	67.0	69.0	69.0	71.0	64.0	57.0	68.0	70.0	72.0	66.0	70.0	62.0	63.0	65.0	63.0	68.0	61.0	65.0	67.0	64.0	0.4701492537313433	0.26865671641791045	0.2611940298507463	0.45379876796714574	0.2792607802874743	0.2669404517453799	Draw
1223991.0	12.0	-11.0	6.0	2.0	2.0	0.0	True	False	False	False	False	False	False	False	False	False	False	73.0	69.0	70.0	70.0	70.0	72.0	76.0	68.0	76.0	77.0	71.0	71.0	59.0	62.0	67.0	64.0	65.0	72.0	66.0	65.0	65.0	68.0	0.7510668563300142	0.17069701280227595	0.07823613086770981	0.7272727272727273	0.18181818181818182	0.09090909090909091	Win
1223992.0	-6.0	14.0	2.0	9.0	0.0	0.0	True	False	False	False	False	False	False	False	False	False	False	57.0	60.0	63.0	61.0	62.0	64.0	61.0	56.0	64.0	61.0	63.0	65.0	71.0	73.0	72.0	73.0	71.0	69.0	72.0	67.0	62.0	71.0	0.17012054720303402	0.23391575240417176	0.5959637003927942	0.15853658536585366	0.23373983739837403	0.6077235772357723	Defeat
1223993.0	4.0	9.0	5.0	6.0	0.0	1.0	True	False	False	False	False	False	False	False	False	False	False	68.0	68.0	67.0	67.0	64.0	62.0	61.0	66.0	65.0	72.0	70.0	67.0	69.0	73.0	74.0	69.0	68.0	59.0	63.0	66.0	69.0	72.0	0.34793286942284074	0.2762996316004912	0.375767498976668	0.35655512890839275	0.2797586396050466	0.3636862314865606	Win
1223994.0	-15.0	5.0	1.0	4.0	0.0	1.0	True	False	False	False	False	False	False	False	False	False	False	68.0	65.0	66.0	58.0	59.0	65.0	65.0	62.0	67.0	62.0	66.0	66.0	64.0	71.0	65.0	69.0	73.0	66.0	71.0	73.0	73.0	68.0	0.24721363342201763	0.2609477241676853	0.4918386424102969	0.2601538045368474	0.25292730996637947	0.48691888549677315	Draw
1223995.0	9.0	-2.0	7.0	3.0	1.0	0.0	True	False	False	False	False	False	False	False	False	False	False	63.0	69.0	66.0	68.0	66.0	69.0	68.0	68.0	72.0	66.0	63.0	64.0	61.0	64.0	64.0	64.0	67.0	66.0	64.0	68.0	64.0	70.0	0.5059732958538299	0.26001405481377377	0.23401264933239635	0.49080935424886923	0.26705803098835534	0.2421326147627755	Draw
1223996.0	-2.0	4.0	2.0	5.0	0.0	2.0	True	False	False	False	False	False	False	False	False	False	False	52.0	62.0	63.0	64.0	64.0	59.0	64.0	62.0	64.0	63.0	65.0	69.0	68.0	70.0	72.0	69.0	70.0	70.0	68.0	71.0	73.0	69.0	0.18801428349635152	0.2685918335662164	0.5433938829374321	0.206286836935167	0.275049115913556	0.518664047151277	Draw
1223997.0	-2.0	-1.0	0.0	4.0	0.0	0.0	True	False	False	False	False	False	False	False	False	False	False	65.0	60.0	63.0	62.0	65.0	61.0	67.0	66.0	63.0	66.0	64.0	69.0	68.0	63.0	64.0	64.0	66.0	66.0	52.0	60.0	71.0	73.0	0.28526829268292686	0.27687804878048783	0.43785365853658537	0.29277566539923955	0.2750316856780735	0.43219264892268694	Draw
1223998.0	-3.0	-1.0	4.0	3.0	0.0	3.0	True	False	False	False	False	False	False	False	False	False	False	66.0	67.0	69.0	62.0	65.0	66.0	61.0	64.0	69.0	70.0	63.0	61.0	61.0	64.0	66.0	66.0	64.0	65.0	66.0	60.0	68.0	66.0	0.4942630185348632	0.26972639011473964	0.23601059135039718	0.4914089347079037	0.2754868270332188	0.23310423825887747	Defeat
1224135.0	0.0	-3.0	3.0	5.0	3.0	0.0	True	False	False	False	False	False	False	False	False	False	False	67.0	71.0	72.0	73.0	73.0	70.0	74.0	55.0	74.0	68.0	70.0	66.0	68.0	64.0	64.0	63.0	68.0	61.0	61.0	69.0	69.0	66.0	0.6487025948103793	0.20758483033932135	0.14371257485029942	0.6255828309494728	0.20949078634566637	0.16492638270486099	Win
1224137.0	-10.0	-16.0	3.0	1.0	0.0	2.0	True	False	False	False	False	False	False	False	False	False	False	57.0	61.0	63.0	60.0	63.0	63.0	61.0	63.0	64.0	62.0	64.0	71.0	62.0	62.0	67.0	65.0	63.0	66.0	68.0	64.0	63.0	67.0	0.3958218801539307	0.27707531610775155	0.32710280373831774	0.39591925331018024	0.284566963316692	0.31951378337312786	Win
1224138.0	7.0	8.0	6.0	5.0	0.0	2.0	True	False	False	False	False	False	False	False	False	False	False	68.0	70.0	67.0	57.0	58.0	59.0	73.0	67.0	66.0	70.0	61.0	65.0	66.0	72.0	64.0	68.0	68.0	72.0	72.0	71.0	72.0	69.0	0.39016393442622954	0.2754098360655738	0.3344262295081967	0.3773087071240106	0.27440633245382584	0.34828496042216356	Win
1224139.0	9.0	-10.0	7.0	1.0	0.0	2.0	True	False	False	False	False	False	False	False	False	False	False	72.0	69.0	65.0	70.0	69.0	70.0	68.0	67.0	68.0	70.0	67.0	71.0	73.0	73.0	71.0	72.0	64.0	65.0	70.0	68.0	72.0	69.0	0.40822528363047	0.28889789303079416	0.3028768233387358	0.4033905672679852	0.2836339926103021	0.3129754401217127	Draw
1224140.0	-3.0	13.0	3.0	7.0	0.0	3.0	True	False	False	False	False	False	False	False	False	False	False	65.0	64.0	66.0	67.0	66.0	68.0	62.0	64.0	66.0	67.0	68.0	71.0	69.0	71.0	70.0	73.0	68.0	70.0	69.0	62.0	67.0	67.0	0.31279620853080564	0.2606635071090047	0.42654028436018954	0.30203045685279184	0.266497461928934	0.4314720812182741	Defeat
1224141.0	-15.0	-4.0	2.0	2.0	1.0	0.0	True	False	False	False	False	False	False	False	False	False	False	63.0	64.0	68.0	64.0	58.0	63.0	65.0	65.0	63.0	65.0	65.0	67.0	67.0	67.0	69.0	65.0	54.0	71.0	64.0	65.0	68.0	72.0	0.36016931568245014	0.2837697638710213	0.3560609204465287	0.3493464417383533	0.3078985588202436	0.34275499944140325	Draw
1224142.0	-8.0	3.0	3.0	4.0	0.0	1.0	True	False	False	False	False	False	False	False	False	False	False	66.0	61.0	64.0	67.0	63.0	66.0	63.0	56.0	66.0	66.0	63.0	66.0	66.0	65.0	69.0	64.0	65.0	66.0	66.0	66.0	63.0	68.0	0.3138041733547351	0.2768860353130016	0.40930979133226325	0.33014354066985646	0.2751196172248804	0.3947368421052632	Win
1224143.0	14.0	2.0	7.0	4.0	1.0	2.0	True	False	False	False	False	False	False	False	False	False	False	71.0	70.0	71.0	73.0	69.0	69.0	70.0	62.0	71.0	67.0	67.0	67.0	71.0	72.0	73.0	73.0	73.0	68.0	74.0	55.0	74.0	70.0	0.44715447154471544	0.2682926829268293	0.28455284552845533	0.4552845528455285	0.2601626016260163	0.28455284552845533	Defeat
1224144.0	7.0	22.0	5.0	8.0	0.0	2.0	True	False	False	False	False	False	False	False	False	False	False	65.0	66.0	72.0	64.0	68.0	71.0	72.0	68.0	72.0	66.0	72.0	74.0	73.0	74.0	72.0	71.0	76.0	71.0	71.0	62.0	71.0	73.0	0.2775479503572772	0.2621286197818729	0.46032342986085	0.29315960912052114	0.252442996742671	0.4543973941368078	Defeat
1224145.0	-10.0	-5.0	1.0	4.0	0.0	0.0	True	False	False	False	False	False	False	False	False	False	False	71.0	68.0	73.0	66.0	71.0	72.0	72.0	64.0	65.0	70.0	69.0	57.0	61.0	63.0	60.0	63.0	63.0	61.0	63.0	64.0	62.0	57.0	0.6676557863501484	0.20771513353115725	0.12462908011869436	0.6487341772151899	0.22151898734177217	0.12974683544303797	Defeat
1224146.0	-17.0	-3.0	1.0	3.0	1.0	0.0	True	False	False	False	False	False	False	False	False	False	False	71.0	62.0	62.0	67.0	65.0	68.0	63.0	66.0	63.0	65.0	64.0	65.0	70.0	66.0	62.0	66.0	66.0	66.0	67.0	68.0	68.0	64.0	0.35752979414951247	0.28494041170097506	0.35752979414951247	0.3488372093023256	0.3023255813953489	0.3488372093023256	Defeat
1224147.0	7.0	-15.0	4.0	2.0	0.0	1.0	True	False	False	False	False	False	False	False	False	False	False	66.0	65.0	70.0	62.0	66.0	61.0	67.0	65.0	68.0	62.0	64.0	63.0	64.0	68.0	64.0	58.0	63.0	65.0	65.0	63.0	65.0	65.0	0.49022277901846506	0.2600904188681301	0.24968680211340488	0.47817557626287394	0.27954879843060326	0.2422756253065228	Draw
1224148.0	0.0	9.0	3.0	7.0	2.0	1.0	True	False	False	False	False	False	False	False	False	False	False	66.0	66.0	65.0	69.0	63.0	65.0	66.0	66.0	66.0	66.0	68.0	72.0	70.0	69.0	64.0	69.0	68.0	70.0	70.0	67.0	70.0	68.0	0.417910447761194	0.26865671641791045	0.3134328358208955	0.39539430805996095	0.279817510319357	0.3247881816206822	Defeat
1224149.0	-5.0	6.0	5.0	6.0	2.0	0.0	True	False	False	False	False	False	False	False	False	False	False	63.0	64.0	64.0	68.0	64.0	61.0	69.0	66.0	61.0	68.0	69.0	68.0	70.0	67.0	57.0	58.0	73.0	59.0	67.0	61.0	70.0	67.0	0.36770360013981135	0.27577770010485847	0.35651869975533035	0.3636862314865606	0.2797586396050466	0.35655512890839275	Draw
1224150.0	-2.0	-7.0	2.0	4.0	0.0	0.0	True	False	False	False	False	False	False	False	False	False	False	67.0	67.0	69.0	67.0	65.0	69.0	65.0	64.0	71.0	68.0	72.0	66.0	61.0	64.0	63.0	63.0	61.0	66.0	56.0	66.0	66.0	63.0	0.5220012055455093	0.26100060277275466	0.21699819168173598	0.5189873417721519	0.25949367088607594	0.22151898734177217	Draw
1224151.0	7.0	-2.0	5.0	2.0	1.0	1.0	True	False	False	False	False	False	False	False	False	False	False	67.0	71.0	73.0	66.0	73.0	72.0	72.0	68.0	68.0	74.0	74.0	66.0	64.0	63.0	64.0	59.0	65.0	67.0	65.0	66.0	66.0	66.0	0.6106870229007634	0.233587786259542	0.15572519083969466	0.6077235772357722	0.23373983739837398	0.15853658536585363	Draw
1224152.0	25.0	-14.0	9.0	2.0	1.0	0.0	True	False	False	False	False	False	False	False	False	False	False	74.0	73.0	71.0	72.0	71.0	62.0	76.0	71.0	73.0	71.0	77.0	63.0	65.0	68.0	64.0	58.0	63.0	65.0	64.0	65.0	65.0	65.0	0.8031206975676917	0.13423588802202846	0.06264341441027994	0.790273556231003	0.1398176291793313	0.06990881458966565	Win
1224153.0	14.0	-16.0	7.0	1.0	1.0	1.0	True	False	False	False	False	False	False	False	False	False	False	71.0	71.0	59.0	73.0	69.0	71.0	69.0	70.0	62.0	67.0	67.0	71.0	62.0	67.0	64.0	65.0	63.0	62.0	64.0	68.0	65.0	63.0	0.7510668563300142	0.17069701280227595	0.07823613086770981	0.7272727272727273	0.18181818181818182	0.09090909090909091	Win
1224154.0	-5.0	-7.0	4.0	4.0	1.0	0.0	True	False	False	False	False	False	False	False	False	False	False	57.0	60.0	63.0	63.0	61.0	63.0	64.0	61.0	63.0	62.0	64.0	63.0	64.0	68.0	64.0	64.0	68.0	61.0	61.0	69.0	69.0	66.0	0.37499999999999994	0.28409090909090906	0.34090909090909083	0.3773087071240106	0.27440633245382584	0.34828496042216356	Defeat
1224156.0	7.0	-1.0	7.0	2.0	2.0	0.0	True	False	False	False	False	False	False	False	False	False	False	72.0	64.0	69.0	70.0	65.0	70.0	67.0	67.0	70.0	65.0	70.0	67.0	65.0	67.0	67.0	69.0	69.0	71.0	64.0	65.0	68.0	72.0	0.5417770286539851	0.24993980255237178	0.20828316879364314	0.5296316809747992	0.26793132096372196	0.2024369980614788	Win
1224157.0	-2.0	-10.0	3.0	1.0	1.0	2.0	True	False	False	False	False	False	False	False	False	False	False	65.0	62.0	70.0	66.0	69.0	64.0	67.0	66.0	66.0	68.0	68.0	71.0	66.0	73.0	68.0	71.0	72.0	64.0	65.0	67.0	69.0	72.0	0.375767498976668	0.2762996316004912	0.34793286942284074	0.3773087071240106	0.27440633245382584	0.34828496042216356	Win
1224158.0	-5.0	2.0	4.0	4.0	0.0	0.0	True	False	False	False	False	False	False	False	False	False	False	66.0	64.0	63.0	61.0	63.0	67.0	56.0	66.0	66.0	63.0	66.0	65.0	64.0	69.0	72.0	67.0	68.0	71.0	72.0	72.0	74.0	72.0	0.23401264933239635	0.26001405481377377	0.5059732958538299	0.22738054896645207	0.2756127866260025	0.4970066644075455	Draw
1224159.0	18.0	8.0	8.0	6.0	3.0	0.0	True	False	False	False	False	False	False	False	False	False	False	75.0	72.0	75.0	71.0	70.0	77.0	72.0	71.0	71.0	79.0	75.0	68.0	70.0	68.0	60.0	67.0	66.0	74.0	68.0	64.0	67.0	68.0	0.6515264333581534	0.22338049143708116	0.12509307520476545	0.6490384615384616	0.21634615384615385	0.1346153846153846	Defeat
1224160.0	2.0	-8.0	4.0	3.0	2.0	0.0	True	False	False	False	False	False	False	False	False	False	False	68.0	66.0	64.0	70.0	68.0	68.0	71.0	72.0	72.0	72.0	74.0	72.0	61.0	63.0	60.0	63.0	61.0	64.0	63.0	64.0	66.0	63.0	0.6880733944954128	0.1871559633027523	0.12477064220183487	0.6682223165040305	0.20195163343232925	0.12982605006364023	Win
1224161.0	-13.0	16.0	0.0	7.0	2.0	0.0	True	False	False	False	False	False	False	False	False	False	False	67.0	68.0	73.0	69.0	71.0	70.0	66.0	66.0	70.0	72.0	69.0	71.0	69.0	71.0	70.0	73.0	71.0	70.0	69.0	69.0	67.0	62.0	0.33539731682146534	0.2889576883384932	0.3756449948400412	0.3626373626373627	0.27472527472527475	0.3626373626373627	Draw
1224162.0	3.0	9.0	3.0	7.0	1.0	0.0	True	False	False	False	False	False	False	False	False	False	False	66.0	65.0	70.0	62.0	66.0	65.0	68.0	63.0	62.0	64.0	67.0	64.0	70.0	69.0	65.0	64.0	67.0	68.0	70.0	65.0	67.0	67.0	0.33539731682146534	0.2889576883384932	0.3756449948400412	0.34950071326676174	0.2796005706134094	0.3708987161198288	Defeat
1224163.0	-2.0	-17.0	2.0	1.0	2.0	1.0	True	False	False	False	False	False	False	False	False	False	False	66.0	66.0	65.0	59.0	63.0	67.0	65.0	66.0	66.0	66.0	66.0	71.0	63.0	62.0	64.0	64.0	66.0	66.0	66.0	72.0	72.0	66.0	0.5352112676056339	0.26760563380281693	0.1971830985915493	0.5348837209302325	0.26744186046511625	0.19767441860465118	Win
1224165.0	-4.0	-4.0	5.0	3.0	1.0	2.0	True	False	False	False	False	False	False	False	False	False	False	63.0	63.0	68.0	64.0	65.0	61.0	61.0	66.0	69.0	69.0	64.0	65.0	62.0	64.0	67.0	66.0	69.0	66.0	68.0	66.0	64.0	68.0	0.41002004008016035	0.28577154308617236	0.30420841683366734	0.39591925331018024	0.284566963316692	0.31951378337312786	Defeat
1224166.0	-11.0	10.0	0.0	5.0	0.0	3.0	True	False	False	False	False	False	False	False	False	False	False	63.0	64.0	66.0	65.0	64.0	66.0	65.0	63.0	66.0	68.0	64.0	67.0	69.0	72.0	65.0	72.0	73.0	73.0	72.0	72.0	74.0	72.0	0.18846830486351512	0.22983939617501845	0.5816922989614663	0.20145843765648472	0.22111291937906863	0.5774286429644466	Defeat
1224167.0	8.0	-8.0	5.0	0.0	2.0	0.0	True	False	False	False	False	False	False	False	False	False	False	67.0	69.0	70.0	71.0	72.0	57.0	72.0	74.0	72.0	69.0	70.0	67.0	73.0	68.0	69.0	71.0	72.0	70.0	70.0	65.0	66.0	69.0	0.5417770286539851	0.24993980255237178	0.20828316879364314	0.5348837209302325	0.26744186046511625	0.19767441860465118	Draw
1224168.0	14.0	3.0	6.0	3.0	1.0	2.0	True	False	False	False	False	False	False	False	False	False	False	71.0	70.0	71.0	59.0	73.0	69.0	71.0	67.0	68.0	66.0	67.0	66.0	66.0	66.0	67.0	63.0	65.0	66.0	66.0	66.0	59.0	65.0	0.595120015869867	0.249156913310851	0.15572307081928186	0.5952380952380952	0.25297619047619047	0.15178571428571427	Win
1224170.0	-7.0	-8.0	4.0	1.0	0.0	1.0	True	False	False	False	False	False	False	False	False	False	False	70.0	60.0	62.0	63.0	60.0	63.0	64.0	58.0	64.0	66.0	66.0	63.0	64.0	65.0	66.0	64.0	62.0	65.0	66.0	68.0	64.0	63.0	0.375767498976668	0.2762996316004912	0.34793286942284074	0.394471259324265	0.29267222465993853	0.3128565160157964	Win
1224171.0	9.0	-14.0	6.0	2.0	1.0	2.0	True	False	False	False	False	False	False	False	False	False	False	68.0	70.0	68.0	67.0	58.0	59.0	67.0	61.0	73.0	70.0	66.0	63.0	64.0	68.0	63.0	67.0	64.0	65.0	65.0	65.0	62.0	65.0	0.6106870229007634	0.233587786259542	0.15572519083969466	0.6070038910505836	0.2529182879377432	0.14007782101167315	Win
1224173.0	-1.0	6.0	4.0	5.0	1.0	1.0	True	False	False	False	False	False	False	False	False	False	False	65.0	66.0	66.0	62.0	64.0	66.0	68.0	63.0	69.0	67.0	68.0	68.0	68.0	64.0	68.0	74.0	71.0	69.0	70.0	72.0	72.0	66.0	0.35752979414951247	0.28494041170097506	0.35752979414951247	0.3626373626373627	0.27472527472527475	0.3626373626373627	Win
1224174.0	-3.0	-4.0	4.0	2.0	0.0	1.0	True	False	False	False	False	False	False	False	False	False	False	66.0	61.0	68.0	63.0	64.0	66.0	67.0	70.0	63.0	66.0	68.0	66.0	66.0	62.0	63.0	65.0	62.0	68.0	65.0	67.0	62.0	64.0	0.4093097913322633	0.27688603531300165	0.31380417335473515	0.4117647058823529	0.2588235294117647	0.32941176470588235	Win
1224175.0	26.0	14.0	9.0	6.0	2.0	1.0	True	False	False	False	False	False	False	False	False	False	False	74.0	73.0	74.0	72.0	70.0	76.0	67.0	71.0	62.0	71.0	73.0	71.0	68.0	71.0	70.0	73.0	71.0	70.0	69.0	62.0	66.0	67.0	0.5811043763554468	0.24773397097258518	0.17116165267196795	0.5789858605558265	0.23921257922964406	0.1818015602145295	Draw
1224176.0	4.0	9.0	4.0	5.0	2.0	0.0	True	False	False	False	False	False	False	False	False	False	False	68.0	68.0	64.0	70.0	66.0	72.0	68.0	68.0	72.0	74.0	66.0	67.0	71.0	65.0	69.0	72.0	57.0	74.0	73.0	72.0	68.0	70.0	0.42767047694126925	0.2688214426487978	0.30350808040993305	0.41308089500860584	0.28399311531841653	0.3029259896729776	Win
1224177.0	-7.0	-18.0	0.0	1.0	0.0	1.0	True	False	False	False	False	False	False	False	False	False	False	67.0	68.0	73.0	69.0	71.0	66.0	70.0	70.0	72.0	61.0	69.0	71.0	62.0	62.0	64.0	65.0	66.0	63.0	66.0	66.0	72.0	65.0	0.6500776404176282	0.2161921021250311	0.13373025745734066	0.6268314434959867	0.22168429099248313	0.1514842655115301	Win
1224178.0	-8.0	-7.0	1.0	3.0	1.0	0.0	True	False	False	False	False	False	False	False	False	False	False	66.0	67.0	70.0	66.0	65.0	63.0	62.0	68.0	61.0	67.0	64.0	72.0	63.0	61.0	63.0	62.0	63.0	64.0	61.0	66.0	64.0	64.0	0.491838642410297	0.26094772416768536	0.2472136334220177	0.4763023893458676	0.2842929886408147	0.23940462201331764	Win
1224179.0	-2.0	3.0	2.0	5.0	2.0	0.0	True	False	False	False	False	False	False	False	False	False	False	66.0	66.0	59.0	65.0	66.0	67.0	63.0	65.0	66.0	68.0	66.0	65.0	62.0	66.0	64.0	66.0	64.0	69.0	67.0	66.0	68.0	68.0	0.4701492537313433	0.26865671641791045	0.2611940298507463	0.4324324324324324	0.28378378378378377	0.28378378378378377	Win
1224181.0	-7.0	1.0	3.0	5.0	0.0	0.0	True	False	False	False	False	False	False	False	False	False	False	66.0	65.0	61.0	64.0	64.0	66.0	64.0	61.0	69.0	66.0	67.0	66.0	63.0	68.0	64.0	66.0	67.0	61.0	68.0	63.0	70.0	64.0	0.5239520958083832	0.25149700598802394	0.2245508982035928	0.5253661642963278	0.2738272129059648	0.20080662279770747	Win
1224182.0	-3.0	9.0	2.0	6.0	1.0	1.0	True	False	False	False	False	False	False	False	False	False	False	67.0	65.0	67.0	64.0	65.0	69.0	71.0	64.0	65.0	68.0	53.0	68.0	70.0	68.0	67.0	58.0	67.0	61.0	73.0	66.0	66.0	70.0	0.3239263803680982	0.2846625766871166	0.3914110429447853	0.33014354066985646	0.2751196172248804	0.3947368421052632	Defeat
1224183.0	7.0	-9.0	5.0	1.0	1.0	2.0	True	False	False	False	False	False	False	False	False	False	False	67.0	70.0	72.0	65.0	73.0	74.0	73.0	72.0	72.0	70.0	68.0	66.0	65.0	70.0	67.0	66.0	61.0	68.0	65.0	62.0	67.0	64.0	0.6687242798353908	0.18724279835390945	0.14403292181069957	0.650329877474081	0.19792648444863337	0.15174363807728555	Win
1224184.0	15.0	0.0	6.0	4.0	1.0	1.0	True	False	False	False	False	False	False	False	False	False	False	71.0	68.0	70.0	59.0	73.0	65.0	71.0	69.0	62.0	67.0	67.0	66.0	61.0	65.0	64.0	64.0	58.0	64.0	66.0	61.0	67.0	66.0	0.6554307116104868	0.2097378277153558	0.1348314606741573	0.6498949361535088	0.2101276929826587	0.13997737086383266	Defeat
1224185.0	-21.0	3.0	0.0	4.0	1.0	2.0	True	False	False	False	False	False	False	False	False	False	False	71.0	62.0	62.0	60.0	63.0	65.0	63.0	66.0	66.0	63.0	72.0	68.0	68.0	64.0	70.0	66.0	68.0	68.0	66.0	74.0	72.0	72.0	0.24060610423265189	0.2681039447163835	0.4912899510509645	0.2529182879377432	0.2801556420233463	0.4669260700389105	Defeat
1224186.0	-6.0	-17.0	3.0	1.0	1.0	1.0	True	False	False	False	False	False	False	False	False	False	False	72.0	61.0	63.0	62.0	63.0	63.0	64.0	63.0	64.0	64.0	66.0	63.0	65.0	68.0	64.0	63.0	65.0	65.0	65.0	67.0	62.0	65.0	0.40822528363047	0.28889789303079416	0.3028768233387358	0.39539430805996095	0.279817510319357	0.3247881816206822	Win
1224188.0	-1.0	-6.0	3.0	1.0	1.0	2.0	True	False	False	False	False	False	False	False	False	False	False	66.0	66.0	65.0	59.0	63.0	66.0	65.0	67.0	66.0	68.0	66.0	67.0	68.0	73.0	69.0	71.0	70.0	70.0	66.0	72.0	69.0	61.0	0.36016931568245014	0.2837697638710213	0.3560609204465287	0.3575418994413408	0.2849162011173184	0.3575418994413408	Win
1224189.0	2.0	-6.0	5.0	1.0	1.0	2.0	True	False	False	False	False	False	False	False	False	False	False	64.0	66.0	66.0	66.0	63.0	67.0	66.0	69.0	64.0	72.0	71.0	67.0	65.0	67.0	69.0	69.0	71.0	64.0	64.0	65.0	70.0	63.0	0.5140066820868672	0.2508352608583912	0.23515805705474174	0.47450057817297336	0.25894174408867976	0.2665576777383468	Win
1224190.0	-3.0	28.0	4.0	9.0	0.0	1.0	True	False	False	False	False	False	False	False	False	False	False	66.0	61.0	64.0	68.0	63.0	56.0	68.0	67.0	66.0	63.0	70.0	74.0	73.0	74.0	72.0	70.0	69.0	71.0	71.0	62.0	71.0	77.0	0.1632062173797097	0.22343708331745968	0.6133566993028305	0.14550015678896203	0.22734399498275318	0.6271558482282846	Defeat
1224191.0	24.0	-5.0	9.0	4.0	0.0	1.0	True	False	False	False	False	False	False	False	False	False	False	74.0	73.0	74.0	72.0	70.0	71.0	76.0	62.0	67.0	74.0	77.0	72.0	63.0	61.0	63.0	62.0	63.0	64.0	63.0	61.0	64.0	66.0	0.783132530120482	0.14457831325301207	0.07228915662650603	0.7575757575757576	0.1515151515151515	0.09090909090909091	Win
1224192.0	7.0	1.0	5.0	4.0	0.0	1.0	True	False	False	False	False	False	False	False	False	False	False	67.0	69.0	69.0	70.0	67.0	70.0	71.0	69.0	75.0	69.0	73.0	67.0	66.0	63.0	66.0	67.0	67.0	68.0	66.0	67.0	69.0	66.0	0.5521115846571096	0.25029058504455637	0.19759783029833397	0.5341657995143947	0.25945195976413454	0.20638224072147068	Win
1224193.0	7.0	-4.0	6.0	4.0	1.0	0.0	True	False	False	False	False	False	False	False	False	False	False	68.0	70.0	68.0	67.0	60.0	68.0	68.0	68.0	74.0	65.0	70.0	66.0	63.0	66.0	63.0	64.0	65.0	63.0	67.0	67.0	63.0	66.0	0.6292134831460674	0.23595505617977527	0.1348314606741573	0.6268314434959867	0.22168429099248313	0.1514842655115301	Win
1224194.0	-9.0	-22.0	1.0	0.0	2.0	1.0	True	False	False	False	False	False	False	False	False	False	False	66.0	67.0	70.0	62.0	63.0	64.0	64.0	69.0	65.0	72.0	66.0	71.0	62.0	63.0	63.0	60.0	65.0	63.0	71.0	64.0	70.0	66.0	0.44715447154471544	0.2682926829268293	0.28455284552845533	0.4440534106200187	0.27585136114273884	0.28009522823724253	Draw
1224196.0	-15.0	4.0	1.0	6.0	0.0	2.0	True	False	False	False	False	False	False	False	False	False	False	63.0	64.0	65.0	64.0	63.0	66.0	65.0	63.0	66.0	63.0	67.0	64.0	62.0	66.0	66.0	65.0	67.0	65.0	67.0	67.0	68.0	70.0	0.3500611995104039	0.2864137086903305	0.36352509179926557	0.35056967572305	0.28483786152497814	0.364592462751972	Defeat
1224197.0	-1.0	-5.0	4.0	1.0	0.0	2.0	True	False	False	False	False	False	False	False	False	False	False	66.0	61.0	63.0	64.0	62.0	66.0	66.0	61.0	63.0	67.0	66.0	66.0	69.0	69.0	70.0	69.0	70.0	66.0	72.0	67.0	64.0	71.0	0.375767498976668	0.2762996316004912	0.34793286942284074	0.3626373626373627	0.27472527472527475	0.3626373626373627	Defeat
1224198.0	-7.0	14.0	1.0	6.0	0.0	2.0	True	False	False	False	False	False	False	False	False	False	False	66.0	64.0	66.0	65.0	64.0	69.0	65.0	66.0	64.0	66.0	63.0	71.0	61.0	70.0	64.0	73.0	71.0	73.0	70.0	68.0	66.0	71.0	0.24721363342201763	0.2609477241676853	0.4918386424102969	0.2529365700861394	0.2678151918559123	0.47924823805794825	Defeat
1224199.0	14.0	23.0	6.0	9.0	0.0	2.0	True	False	False	False	False	False	False	False	False	False	False	67.0	69.0	65.0	72.0	72.0	72.0	73.0	72.0	73.0	72.0	74.0	75.0	72.0	75.0	74.0	71.0	71.0	72.0	70.0	77.0	71.0	79.0	0.3039936419630439	0.27717067355454006	0.41883568448241604	0.3299191374663073	0.26684636118598387	0.4032345013477089	Draw
1224200.0	12.0	9.0	6.0	6.0	1.0	1.0	True	False	False	False	False	False	False	False	False	False	False	71.0	70.0	73.0	73.0	61.0	65.0	71.0	70.0	68.0	69.0	67.0	68.0	75.0	69.0	72.0	69.0	71.0	70.0	62.0	67.0	69.0	70.0	0.49022277901846506	0.2600904188681301	0.24968680211340488	0.47450057817297336	0.2665576777383468	0.25894174408867976	Draw
1224201.0	-2.0	-11.0	2.0	0.0	2.0	0.0	True	False	False	False	False	False	False	False	False	False	False	66.0	69.0	72.0	69.0	70.0	69.0	70.0	68.0	66.0	69.0	71.0	63.0	64.0	65.0	66.0	64.0	66.0	66.0	63.0	65.0	64.0	68.0	0.5964499519258584	0.21626476316942211	0.18728528490471957	0.6068965517241379	0.22758620689655173	0.16551724137931037	Win
1224203.0	-5.0	9.0	5.0	7.0	1.0	1.0	True	False	False	False	False	False	False	False	False	False	False	70.0	63.0	63.0	62.0	64.0	60.0	66.0	64.0	63.0	66.0	63.0	68.0	70.0	68.0	67.0	60.0	68.0	68.0	68.0	74.0	70.0	64.0	0.21723720403338773	0.2687534552755911	0.5140093406910212	0.22734026745913816	0.2674591381872214	0.5052005943536404	Defeat
1224204.0	-3.0	-2.0	3.0	4.0	0.0	2.0	True	False	False	False	False	False	False	False	False	False	False	67.0	66.0	63.0	66.0	67.0	66.0	67.0	65.0	67.0	69.0	66.0	66.0	66.0	63.0	64.0	61.0	58.0	66.0	61.0	66.0	66.0	67.0	0.4903728275762602	0.2754741472560756	0.23415302516766426	0.46553808948004843	0.2750906892382104	0.2593712212817412	Defeat
1224205.0	7.0	-9.0	7.0	1.0	1.0	1.0	True	False	False	False	False	False	False	False	False	False	False	68.0	62.0	66.0	66.0	65.0	68.0	67.0	67.0	64.0	70.0	67.0	66.0	64.0	70.0	67.0	62.0	65.0	64.0	65.0	72.0	66.0	59.0	0.5611722264285397	0.26032156059323924	0.17850621297822117	0.543423228811557	0.2592905120329429	0.19728625915550008	Defeat
1224207.0	16.0	6.0	7.0	7.0	2.0	1.0	True	False	False	False	False	False	False	False	False	False	False	75.0	72.0	72.0	74.0	71.0	71.0	77.0	71.0	75.0	72.0	71.0	68.0	66.0	66.0	62.0	65.0	66.0	67.0	64.0	67.0	67.0	68.0	0.7223026792179579	0.1788559015206372	0.09884141926140477	0.6976744186046512	0.18139534883720934	0.12093023255813955	Win
1224208.0	8.0	0.0	5.0	3.0	2.0	1.0	True	False	False	False	False	False	False	False	False	False	False	68.0	69.0	70.0	71.0	67.0	70.0	71.0	63.0	69.0	75.0	73.0	66.0	72.0	69.0	69.0	70.0	69.0	66.0	67.0	69.0	71.0	64.0	0.5072616073735894	0.2760099922473943	0.21672840037901628	0.4896055954925198	0.25879152904604624	0.25160287546143384	Win
1224209.0	10.0	12.0	8.0	5.0	1.0	1.0	True	False	False	False	False	False	False	False	False	False	False	69.0	70.0	67.0	68.0	60.0	67.0	68.0	68.0	68.0	74.0	70.0	69.0	69.0	72.0	67.0	72.0	73.0	73.0	72.0	72.0	74.0	72.0	0.3914110429447853	0.2846625766871166	0.3239263803680982	0.37172602739726024	0.2846027397260274	0.34367123287671236	Defeat
1224210.0	-6.0	10.0	2.0	5.0	0.0	3.0	True	False	False	False	False	False	False	False	False	False	False	66.0	64.0	70.0	66.0	63.0	65.0	64.0	65.0	69.0	72.0	66.0	71.0	61.0	73.0	70.0	73.0	71.0	73.0	70.0	63.0	71.0	69.0	0.23601059135039718	0.26972639011473964	0.4942630185348632	0.2529365700861394	0.2678151918559123	0.47924823805794825	Defeat
1224213.0	-2.0	-19.0	4.0	0.0	1.0	0.0	True	False	False	False	False	False	False	False	False	False	False	67.0	63.0	64.0	66.0	63.0	61.0	67.0	64.0	67.0	65.0	67.0	59.0	62.0	65.0	64.0	64.0	71.0	63.0	63.0	70.0	66.0	63.0	0.4359404280501035	0.27566821185521256	0.2883913600946839	0.41308089500860584	0.28399311531841653	0.3029259896729776	Win
1224214.0	-13.0	-4.0	0.0	4.0	1.0	1.0	True	False	False	False	False	False	False	False	False	False	False	63.0	64.0	66.0	65.0	63.0	65.0	64.0	65.0	65.0	64.0	63.0	66.0	61.0	64.0	66.0	64.0	63.0	66.0	66.0	66.0	61.0	67.0	0.35752979414951247	0.28494041170097506	0.35752979414951247	0.3708987161198288	0.2796005706134094	0.34950071326676174	Defeat
1223999.0	3.0	-2.0	4.0	0.0	0.0	0.0	True	False	False	False	False	False	False	False	False	False	False	69.0	68.0	70.0	72.0	69.0	70.0	70.0	68.0	71.0	67.0	68.0	65.0	60.0	63.0	66.0	62.0	67.0	58.0	66.0	63.0	65.0	64.0	0.7223026792179579	0.1788559015206372	0.09884141926140477	0.7272727272727273	0.18181818181818182	0.09090909090909091	Win
1224000.0	6.0	7.0	4.0	6.0	1.0	1.0	True	False	False	False	False	False	False	False	False	False	False	66.0	64.0	71.0	65.0	69.0	73.0	66.0	71.0	63.0	68.0	73.0	63.0	69.0	66.0	68.0	66.0	69.0	68.0	68.0	72.0	63.0	66.0	0.5362840799830516	0.24697293157114222	0.2167429884458061	0.5061179087875417	0.26028921023359286	0.2335928809788654	Win
1224001.0	9.0	-15.0	6.0	1.0	2.0	0.0	True	False	False	False	False	False	False	False	False	False	False	67.0	60.0	73.0	69.0	64.0	63.0	67.0	68.0	66.0	66.0	72.0	68.0	63.0	66.0	58.0	59.0	62.0	67.0	65.0	65.0	62.0	66.0	0.7030022330659168	0.1869985939955339	0.10999917293854934	0.6728538283062645	0.20185614849187936	0.12529002320185617	Draw
1224002.0	-7.0	5.0	2.0	5.0	2.0	1.0	True	False	False	False	False	False	False	False	False	False	False	71.0	59.0	62.0	67.0	65.0	66.0	72.0	65.0	65.0	68.0	66.0	68.0	68.0	67.0	67.0	64.0	64.0	72.0	66.0	62.0	70.0	65.0	0.32710280373831774	0.27707531610775155	0.3958218801539307	0.3575418994413408	0.2849162011173184	0.3575418994413408	Draw
1224003.0	-2.0	-5.0	3.0	2.0	1.0	0.0	True	False	False	False	False	False	False	False	False	False	False	61.0	61.0	64.0	66.0	66.0	64.0	60.0	66.0	60.0	66.0	68.0	57.0	61.0	62.0	63.0	60.0	63.0	63.0	64.0	61.0	57.0	63.0	0.5959637003927942	0.23391575240417176	0.17012054720303402	0.6129454069957503	0.24190912062765613	0.14514547237659367	Defeat
1224004.0	-2.0	12.0	3.0	9.0	1.0	2.0	True	False	False	False	False	False	False	False	False	False	False	69.0	65.0	63.0	64.0	68.0	66.0	66.0	60.0	52.0	71.0	73.0	65.0	71.0	72.0	73.0	73.0	71.0	67.0	74.0	69.0	71.0	74.0	0.32544378698224846	0.2840236686390532	0.3905325443786982	0.3129754401217127	0.2836339926103021	0.4033905672679852	Draw
1224005.0	-1.0	-2.0	3.0	2.0	1.0	0.0	True	False	False	False	False	False	False	False	False	False	False	64.0	61.0	64.0	64.0	64.0	66.0	64.0	64.0	67.0	70.0	68.0	52.0	64.0	63.0	64.0	62.0	64.0	64.0	64.0	59.0	65.0	62.0	0.5811043763554468	0.24773397097258518	0.17116165267196795	0.5667506297229219	0.2518891687657431	0.181360201511335	Draw
1224006.0	-4.0	11.0	4.0	6.0	1.0	2.0	True	False	False	False	False	False	False	False	False	False	False	66.0	67.0	69.0	62.0	65.0	66.0	71.0	70.0	64.0	63.0	65.0	73.0	69.0	73.0	70.0	70.0	72.0	76.0	68.0	76.0	77.0	71.0	0.25999999999999995	0.25999999999999995	0.48	0.24213261476277548	0.2670580309883553	0.4908093542488691	Defeat
1224216.0	9.0	11.0	5.0	7.0	1.0	1.0	True	False	False	False	False	False	False	False	False	False	False	71.0	71.0	61.0	73.0	61.0	71.0	70.0	73.0	68.0	68.0	69.0	72.0	70.0	69.0	65.0	60.0	69.0	69.0	70.0	67.0	70.0	68.0	0.5220012055455093	0.26100060277275466	0.21699819168173598	0.534082923401265	0.23893183415319744	0.22698524244553758	Defeat
1224217.0	1.0	14.0	3.0	7.0	0.0	3.0	True	False	False	False	False	False	False	False	False	False	False	66.0	69.0	68.0	70.0	70.0	69.0	66.0	69.0	66.0	71.0	69.0	75.0	68.0	75.0	74.0	71.0	77.0	72.0	71.0	73.0	71.0	75.0	0.24721363342201763	0.2609477241676853	0.4918386424102969	0.24213261476277548	0.2670580309883553	0.4908093542488691	Draw
1224218.0	-20.0	-15.0	0.0	0.0	1.0	2.0	True	False	False	False	False	False	False	False	False	False	False	59.0	62.0	62.0	64.0	63.0	65.0	65.0	63.0	66.0	63.0	64.0	63.0	63.0	66.0	54.0	65.0	64.0	66.0	53.0	65.0	60.0	63.0	0.42834645669291344	0.2771653543307087	0.29448818897637796	0.4324324324324324	0.28378378378378377	0.28378378378378377	Win
1224219.0	-8.0	-2.0	4.0	4.0	0.0	0.0	True	False	False	False	False	False	False	False	False	False	False	70.0	64.0	63.0	64.0	64.0	60.0	66.0	63.0	66.0	64.0	63.0	67.0	64.0	66.0	61.0	64.0	63.0	67.0	65.0	67.0	63.0	67.0	0.44715447154471544	0.2682926829268293	0.28455284552845533	0.4324324324324324	0.28378378378378377	0.28378378378378377	Win
1224222.0	3.0	6.0	5.0	5.0	0.0	3.0	True	False	False	False	False	False	False	False	False	False	False	66.0	64.0	61.0	66.0	65.0	66.0	61.0	66.0	67.0	66.0	67.0	68.0	72.0	71.0	70.0	68.0	68.0	73.0	72.0	71.0	69.0	71.0	0.32710280373831774	0.27707531610775155	0.3958218801539307	0.34251838840706994	0.279284224393457	0.37819738719947305	Defeat
1224007.0	10.0	-11.0	8.0	1.0	2.0	0.0	True	False	False	False	False	False	False	False	False	False	False	72.0	71.0	72.0	73.0	71.0	71.0	74.0	67.0	71.0	69.0	70.0	71.0	59.0	62.0	67.0	65.0	65.0	66.0	72.0	65.0	66.0	68.0	0.6914119359534208	0.19796215429403205	0.11062590975254732	0.6490384615384616	0.21634615384615385	0.1346153846153846	Win
1224008.0	14.0	1.0	7.0	3.0	0.0	0.0	True	False	False	False	False	False	False	False	False	False	False	73.0	69.0	70.0	73.0	70.0	72.0	76.0	68.0	76.0	77.0	71.0	64.0	61.0	64.0	64.0	64.0	66.0	64.0	67.0	64.0	68.0	70.0	0.7297486033519555	0.171159217877095	0.09909217877094974	0.7222137752774822	0.1819978713699255	0.09578835335259236	Win
1224009.0	-3.0	4.0	3.0	4.0	0.0	0.0	True	False	False	False	False	False	False	False	False	False	False	57.0	63.0	62.0	63.0	60.0	63.0	64.0	61.0	61.0	63.0	63.0	69.0	68.0	70.0	72.0	69.0	70.0	68.0	71.0	69.0	68.0	67.0	0.23515805705474174	0.2508352608583912	0.5140066820868672	0.22723609991941982	0.26510878323932313	0.5076551168412571	Defeat
1224010.0	5.0	-3.0	5.0	3.0	1.0	0.0	True	False	False	False	False	False	False	False	False	False	False	68.0	68.0	67.0	67.0	64.0	59.0	66.0	64.0	72.0	66.0	70.0	61.0	61.0	64.0	66.0	66.0	60.0	66.0	60.0	66.0	64.0	68.0	0.47134935304990755	0.27726432532347506	0.2513863216266174	0.4786358290866327	0.27557820462563704	0.24578596628773028	Win
1224011.0	-13.0	-6.0	1.0	4.0	0.0	1.0	True	False	False	False	False	False	False	False	False	False	False	68.0	63.0	66.0	58.0	59.0	62.0	66.0	65.0	67.0	66.0	62.0	66.0	67.0	69.0	66.0	65.0	61.0	62.0	64.0	70.0	71.0	63.0	0.36170212765957444	0.2765957446808511	0.36170212765957444	0.34251838840706994	0.279284224393457	0.37819738719947305	Win
1224012.0	9.0	-3.0	6.0	2.0	3.0	0.0	True	False	False	False	False	False	False	False	False	False	False	72.0	69.0	66.0	68.0	66.0	69.0	68.0	67.0	70.0	72.0	66.0	69.0	68.0	63.0	64.0	65.0	66.0	52.0	66.0	60.0	71.0	73.0	0.48143053645116923	0.2682255845942228	0.25034387895460797	0.47450057817297336	0.2665576777383468	0.25894174408867976	Win
1224013.0	-4.0	2.0	1.0	4.0	0.0	1.0	True	False	False	False	False	False	False	False	False	False	False	52.0	63.0	64.0	64.0	62.0	62.0	64.0	59.0	64.0	64.0	65.0	66.0	64.0	65.0	69.0	71.0	73.0	66.0	63.0	73.0	71.0	68.0	0.2611940298507463	0.26865671641791045	0.4701492537313433	0.2832321540715931	0.274649361523969	0.442118484404438	Draw
1224014.0	-4.0	3.0	0.0	5.0	0.0	0.0	True	False	False	False	False	False	False	False	False	False	False	65.0	58.0	63.0	66.0	65.0	66.0	67.0	58.0	61.0	63.0	64.0	67.0	73.0	74.0	69.0	72.0	59.0	62.0	66.0	72.0	63.0	69.0	0.20958083832335328	0.25149700598802394	0.5389221556886227	0.20224038752649104	0.2528004844081138	0.5449591280653951	Defeat
1224017.0	4.0	9.0	5.0	6.0	2.0	0.0	True	False	False	False	False	False	False	False	False	False	False	67.0	72.0	73.0	74.0	64.0	72.0	68.0	59.0	63.0	72.0	66.0	72.0	69.0	66.0	68.0	66.0	68.0	69.0	70.0	72.0	67.0	66.0	0.5700325732899023	0.250814332247557	0.17915309446254069	0.5510440835266821	0.24941995359628769	0.19953596287703013	Win
1224018.0	-12.0	-7.0	1.0	3.0	1.0	0.0	True	False	False	False	False	False	False	False	False	False	False	71.0	59.0	62.0	67.0	65.0	65.0	66.0	72.0	66.0	65.0	68.0	57.0	63.0	61.0	62.0	60.0	63.0	63.0	64.0	61.0	61.0	63.0	0.5140093406910212	0.2687534552755911	0.21723720403338773	0.5061179087875417	0.26028921023359286	0.2335928809788654	Win
1224019.0	-7.0	13.0	2.0	7.0	1.0	0.0	True	False	False	False	False	False	False	False	False	False	False	68.0	63.0	66.0	58.0	59.0	62.0	65.0	65.0	62.0	67.0	66.0	67.0	69.0	69.0	74.0	70.0	71.0	64.0	71.0	67.0	71.0	76.0	0.1705981465880371	0.25021061499578773	0.5791912384161753	0.16551724137931037	0.22758620689655173	0.6068965517241379	Draw
1224020.0	-5.0	-6.0	3.0	0.0	0.0	0.0	True	False	False	False	False	False	False	False	False	False	False	61.0	66.0	64.0	61.0	64.0	62.0	59.0	66.0	65.0	68.0	66.0	65.0	65.0	63.0	66.0	58.0	61.0	67.0	68.0	64.0	61.0	63.0	0.6106870229007634	0.233587786259542	0.15572519083969466	0.5930558550787146	0.24196678887211556	0.16497735604916972	Win
1224022.0	-8.0	-2.0	3.0	1.0	1.0	0.0	True	False	False	False	False	False	False	False	False	False	False	66.0	67.0	69.0	66.0	65.0	64.0	70.0	62.0	61.0	71.0	68.0	52.0	64.0	64.0	68.0	62.0	62.0	64.0	63.0	59.0	64.0	65.0	0.5132574183359654	0.28900340786302053	0.19773917380101405	0.504885993485342	0.29315960912052114	0.2019543973941368	Defeat
1224023.0	8.0	8.0	8.0	5.0	1.0	1.0	True	False	False	False	False	False	False	False	False	False	False	71.0	71.0	73.0	70.0	73.0	72.0	66.0	70.0	70.0	72.0	74.0	71.0	69.0	70.0	73.0	72.0	69.0	70.0	71.0	71.0	69.0	67.0	0.5143906919779547	0.2614819350887937	0.2241273729332517	0.5074290262669143	0.28057840275935264	0.21199257097373309	Win
1224024.0	12.0	7.0	6.0	5.0	2.0	0.0	True	False	False	False	False	False	False	False	False	False	False	74.0	68.0	71.0	74.0	70.0	73.0	76.0	71.0	71.0	73.0	77.0	68.0	66.0	67.0	64.0	69.0	58.0	68.0	71.0	72.0	72.0	66.0	0.6104945747546898	0.245804394572283	0.143701030673027	0.5939172431797415	0.23299830309359093	0.1730844537266675	Draw
1224025.0	-8.0	7.0	3.0	6.0	0.0	0.0	True	False	False	False	False	False	False	False	False	False	False	57.0	59.0	60.0	63.0	61.0	62.0	61.0	64.0	64.0	63.0	63.0	71.0	71.0	73.0	73.0	68.0	72.0	72.0	64.0	65.0	66.0	70.0	0.21699819168173598	0.26100060277275466	0.5220012055455093	0.24515808007349	0.2591671132205466	0.49567480670596337	Draw
1224026.0	4.0	0.0	5.0	3.0	0.0	1.0	True	False	False	False	False	False	False	False	False	False	False	68.0	70.0	68.0	67.0	67.0	73.0	55.0	66.0	65.0	70.0	66.0	66.0	65.0	66.0	64.0	63.0	68.0	64.0	68.0	66.0	69.0	66.0	0.5389221556886228	0.251497005988024	0.20958083832335334	0.5503489531405782	0.2522432701894317	0.19740777666999004	Defeat
1224027.0	6.0	-4.0	5.0	4.0	1.0	1.0	True	False	False	False	False	False	False	False	False	False	False	72.0	70.0	70.0	69.0	69.0	70.0	68.0	67.0	70.0	68.0	70.0	66.0	64.0	65.0	69.0	64.0	65.0	67.0	66.0	66.0	64.0	68.0	0.4942630185348632	0.26972639011473964	0.23601059135039718	0.47450057817297336	0.2665576777383468	0.25894174408867976	Defeat
1224028.0	-4.0	-10.0	2.0	2.0	1.0	0.0	True	False	False	False	False	False	False	False	False	False	False	71.0	70.0	69.0	69.0	64.0	67.0	66.0	64.0	68.0	72.0	71.0	71.0	63.0	62.0	67.0	64.0	68.0	66.0	66.0	66.0	68.0	72.0	0.5220012055455093	0.26100060277275466	0.21699819168173598	0.49567480670596337	0.2591671132205466	0.24515808007349	Defeat
1224029.0	0.0	-6.0	1.0	2.0	1.0	0.0	True	False	False	False	False	False	False	False	False	False	False	63.0	65.0	68.0	64.0	63.0	63.0	65.0	65.0	65.0	65.0	65.0	66.0	63.0	66.0	63.0	66.0	61.0	65.0	68.0	63.0	62.0	64.0	0.5220012055455093	0.26100060277275466	0.21699819168173598	0.49567480670596337	0.2591671132205466	0.24515808007349	Draw
1224031.0	6.0	-7.0	4.0	0.0	0.0	0.0	True	False	False	False	False	False	False	False	False	False	False	65.0	66.0	70.0	64.0	69.0	72.0	68.0	71.0	66.0	72.0	74.0	65.0	61.0	63.0	64.0	63.0	61.0	67.0	66.0	61.0	64.0	63.0	0.6728971962616822	0.20934579439252335	0.11775700934579439	0.684582961277376	0.19793376923889353	0.11748326948373033	Draw
1224032.0	7.0	-5.0	6.0	2.0	2.0	0.0	True	False	False	False	False	False	False	False	False	False	False	71.0	71.0	73.0	73.0	64.0	72.0	64.0	66.0	69.0	70.0	67.0	65.0	67.0	70.0	66.0	69.0	65.0	72.0	66.0	66.0	66.0	68.0	0.6728971962616822	0.20934579439252335	0.11775700934579439	0.650329877474081	0.19792648444863337	0.15174363807728555	Defeat
1224033.0	-4.0	8.0	3.0	5.0	0.0	2.0	True	False	False	False	False	False	False	False	False	False	False	71.0	63.0	62.0	67.0	64.0	68.0	66.0	66.0	66.0	68.0	72.0	71.0	61.0	70.0	73.0	61.0	69.0	70.0	68.0	71.0	69.0	67.0	0.2944881889763779	0.27716535433070866	0.4283464566929133	0.29320264223311315	0.2840400596633284	0.42275729810355855	Win
1224034.0	-8.0	0.0	1.0	4.0	0.0	0.0	True	False	False	False	False	False	False	False	False	False	False	66.0	63.0	66.0	66.0	63.0	63.0	68.0	61.0	65.0	67.0	64.0	68.0	70.0	68.0	67.0	59.0	67.0	61.0	55.0	73.0	70.0	65.0	0.3344262295081967	0.2754098360655738	0.39016393442622954	0.34251838840706994	0.279284224393457	0.37819738719947305	Defeat
1224035.0	-2.0	9.0	5.0	8.0	1.0	2.0	True	False	False	False	False	False	False	False	False	False	False	66.0	66.0	65.0	69.0	63.0	66.0	65.0	67.0	64.0	66.0	68.0	71.0	71.0	73.0	70.0	73.0	70.0	70.0	70.0	68.0	72.0	74.0	0.27631578947368424	0.27631578947368424	0.4473684210526316	0.3029259896729776	0.28399311531841653	0.41308089500860584	Draw
1224036.0	0.0	10.0	1.0	5.0	0.0	1.0	True	False	False	False	False	False	False	False	False	False	False	63.0	65.0	63.0	64.0	63.0	65.0	65.0	63.0	65.0	65.0	65.0	74.0	73.0	72.0	70.0	71.0	76.0	71.0	62.0	71.0	69.0	73.0	0.18833095916429252	0.24780389363722696	0.5638651471984806	0.181360201511335	0.2518891687657431	0.5667506297229219	Draw
1224037.0	3.0	-10.0	4.0	2.0	0.0	0.0	True	False	False	False	False	False	False	False	False	False	False	66.0	65.0	66.0	64.0	63.0	68.0	64.0	68.0	66.0	69.0	66.0	57.0	63.0	63.0	63.0	63.0	62.0	61.0	64.0	64.0	64.0	63.0	0.600404620505123	0.2356588135482608	0.1639365659466162	0.5667506297229219	0.2518891687657431	0.181360201511335	Defeat
1224038.0	-12.0	4.0	2.0	4.0	0.0	2.0	True	False	False	False	False	False	False	False	False	False	False	63.0	67.0	57.0	63.0	65.0	70.0	69.0	69.0	69.0	64.0	68.0	72.0	70.0	69.0	70.0	69.0	67.0	70.0	68.0	65.0	68.0	70.0	0.39016393442622954	0.2754098360655738	0.3344262295081967	0.4127650414379507	0.27941018189645894	0.3078247766655903	Defeat
1224039.0	12.0	-14.0	8.0	1.0	2.0	1.0	True	False	False	False	False	False	False	False	False	False	False	71.0	70.0	71.0	66.0	73.0	70.0	70.0	68.0	74.0	74.0	70.0	63.0	63.0	65.0	67.0	69.0	64.0	64.0	57.0	69.0	65.0	65.0	0.6690140845070423	0.19718309859154928	0.13380281690140844	0.6682223165040305	0.20195163343232925	0.12982605006364023	Win
1224040.0	7.0	3.0	5.0	5.0	0.0	2.0	True	False	False	False	False	False	False	False	False	False	False	71.0	70.0	72.0	73.0	61.0	71.0	69.0	69.0	70.0	68.0	67.0	71.0	71.0	66.0	73.0	73.0	68.0	64.0	66.0	69.0	72.0	67.0	0.5140066820868672	0.2508352608583912	0.23515805705474174	0.49350649350649356	0.2532467532467532	0.2532467532467532	Defeat
1224041.0	-4.0	1.0	3.0	5.0	1.0	2.0	True	False	False	False	False	False	False	False	False	False	False	56.0	63.0	62.0	67.0	64.0	66.0	66.0	66.0	68.0	72.0	68.0	66.0	66.0	69.0	65.0	64.0	65.0	67.0	66.0	68.0	63.0	66.0	0.4473684210526316	0.27631578947368424	0.27631578947368424	0.42275729810355844	0.2932026422331131	0.28404005966332835	Win
1224042.0	-9.0	3.0	3.0	3.0	0.0	1.0	True	False	False	False	False	False	False	False	False	False	False	57.0	63.0	63.0	63.0	63.0	62.0	61.0	64.0	64.0	64.0	63.0	65.0	64.0	69.0	67.0	68.0	71.0	70.0	72.0	72.0	66.0	74.0	0.24968680211340483	0.26009041886813006	0.49022277901846495	0.2792607802874743	0.2669404517453799	0.45379876796714574	Defeat
1224043.0	2.0	10.0	5.0	5.0	0.0	3.0	True	False	False	False	False	False	False	False	False	False	False	68.0	70.0	67.0	68.0	61.0	59.0	67.0	61.0	73.0	66.0	65.0	74.0	73.0	74.0	72.0	70.0	62.0	76.0	71.0	73.0	71.0	77.0	0.2503438789546079	0.26822558459422274	0.4814305364511692	0.23310423825887747	0.2754868270332188	0.4914089347079037	Defeat
1224044.0	5.0	-8.0	5.0	1.0	0.0	1.0	True	False	False	False	False	False	False	False	False	False	False	72.0	70.0	69.0	70.0	69.0	70.0	68.0	67.0	68.0	70.0	67.0	66.0	63.0	66.0	66.0	65.0	63.0	68.0	65.0	62.0	54.0	64.0	0.600404620505123	0.2356588135482608	0.1639365659466162	0.5808666060374923	0.2533223809663508	0.1658110129961569	Draw
1224045.0	-5.0	4.0	2.0	4.0	1.0	1.0	True	False	False	False	False	False	False	False	False	False	False	65.0	67.0	70.0	66.0	69.0	65.0	72.0	66.0	66.0	66.0	68.0	66.0	68.0	64.0	66.0	64.0	68.0	64.0	68.0	66.0	69.0	66.0	0.5143906919779547	0.2614819350887937	0.2241273729332517	0.4786358290866327	0.27557820462563704	0.24578596628773028	Win
1224046.0	-7.0	0.0	0.0	1.0	0.0	0.0	True	False	False	False	False	False	False	False	False	False	False	65.0	63.0	64.0	63.0	61.0	66.0	63.0	67.0	61.0	63.0	64.0	63.0	58.0	64.0	65.0	65.0	66.0	65.0	63.0	65.0	65.0	63.0	0.39016393442622954	0.2754098360655738	0.3344262295081967	0.3789473684210526	0.2842105263157894	0.33684210526315783	Draw
1224047.0	7.0	2.0	5.0	4.0	2.0	0.0	True	False	False	False	False	False	False	False	False	False	False	74.0	73.0	74.0	72.0	70.0	62.0	76.0	73.0	71.0	71.0	77.0	72.0	70.0	70.0	69.0	69.0	68.0	70.0	67.0	67.0	68.0	70.0	0.6728971962616822	0.20934579439252335	0.11775700934579439	0.6474820143884892	0.20143884892086328	0.15107913669064746	Win
1224048.0	5.0	0.0	4.0	3.0	1.0	1.0	True	False	False	False	False	False	False	False	False	False	False	65.0	66.0	70.0	64.0	69.0	71.0	68.0	72.0	72.0	74.0	66.0	65.0	70.0	67.0	66.0	66.0	66.0	69.0	66.0	68.0	72.0	65.0	0.5816922989614663	0.22983939617501845	0.18846830486351512	0.5516898608349902	0.2460238568588469	0.20228628230616302	Win
1224049.0	2.0	15.0	5.0	8.0	0.0	3.0	True	False	False	False	False	False	False	False	False	False	False	71.0	68.0	73.0	66.0	71.0	73.0	64.0	70.0	66.0	72.0	69.0	71.0	71.0	70.0	73.0	66.0	74.0	70.0	72.0	70.0	74.0	68.0	0.4093097913322633	0.27688603531300165	0.31380417335473515	0.4104903078677309	0.26795895096921324	0.3215507411630559	Draw
1224050.0	-7.0	-7.0	1.0	0.0	0.0	0.0	True	False	False	False	False	False	False	False	False	False	False	66.0	65.0	66.0	63.0	66.0	68.0	65.0	63.0	62.0	68.0	64.0	65.0	57.0	63.0	64.0	63.0	66.0	67.0	66.0	63.0	63.0	61.0	0.4701492537313433	0.26865671641791045	0.2611940298507463	0.4657534246575343	0.2671232876712329	0.2671232876712329	Win
1224051.0	-1.0	7.0	4.0	5.0	2.0	1.0	True	False	False	False	False	False	False	False	False	False	False	66.0	66.0	65.0	69.0	63.0	65.0	67.0	66.0	68.0	66.0	67.0	71.0	69.0	72.0	72.0	70.0	69.0	70.0	73.0	71.0	67.0	72.0	0.3368721927317272	0.2858309514087382	0.3772968558595345	0.3300779106770547	0.28366070448809394	0.3862613848348513	Win
1224052.0	0.0	2.0	1.0	5.0	2.0	0.0	True	False	False	False	False	False	False	False	False	False	False	63.0	65.0	63.0	64.0	64.0	65.0	65.0	65.0	63.0	65.0	66.0	68.0	70.0	67.0	68.0	61.0	61.0	59.0	67.0	73.0	67.0	66.0	0.39415339136147154	0.29315158482509446	0.31269502381343406	0.364592462751972	0.28483786152497814	0.35056967572305	Defeat
1224054.0	-19.0	-11.0	0.0	2.0	0.0	0.0	True	False	False	False	False	False	False	False	False	False	False	63.0	67.0	63.0	64.0	65.0	57.0	69.0	65.0	64.0	69.0	65.0	57.0	63.0	62.0	63.0	63.0	63.0	64.0	62.0	61.0	64.0	63.0	0.49022277901846506	0.2600904188681301	0.24968680211340488	0.46553808948004843	0.2750906892382104	0.2593712212817412	Win
1717817.0	5.0	0.0	4.0	5.0	2.0	0.0	True	False	False	False	False	False	False	False	False	False	False	74.0	71.0	70.0	64.0	73.0	73.0	62.0	59.0	72.0	73.0	73.0	68.0	66.0	64.0	66.0	66.0	63.0	58.0	65.0	62.0	67.0	69.0	0.6914119359534208	0.19796215429403205	0.11062590975254732	0.6727956539908065	0.1974508984538237	0.12975344755536983	Win
1717818.0	-10.0	13.0	2.0	6.0	0.0	2.0	True	False	False	False	False	False	False	False	False	False	False	68.0	63.0	64.0	63.0	65.0	65.0	66.0	66.0	68.0	67.0	69.0	72.0	72.0	70.0	69.0	70.0	71.0	73.0	70.0	72.0	58.0	70.0	0.2241273729332517	0.2614819350887937	0.5143906919779547	0.22734026745913816	0.2674591381872214	0.5052005943536404	Defeat
1717819.0	-17.0	8.0	0.0	5.0	0.0	2.0	True	False	False	False	False	False	False	False	False	False	False	64.0	66.0	65.0	64.0	63.0	62.0	64.0	65.0	64.0	65.0	64.0	69.0	64.0	67.0	63.0	70.0	67.0	61.0	68.0	69.0	70.0	66.0	0.2611940298507463	0.26865671641791045	0.4701492537313433	0.2529182879377432	0.2801556420233463	0.4669260700389105	Draw
1717820.0	-17.0	6.0	1.0	4.0	0.0	2.0	True	False	False	False	False	False	False	False	False	False	False	65.0	61.0	63.0	61.0	59.0	62.0	66.0	63.0	66.0	70.0	62.0	68.0	68.0	64.0	65.0	63.0	72.0	73.0	64.0	64.0	68.0	67.0	0.39215686274509803	0.29411764705882354	0.3137254901960784	0.388551604509974	0.2853425845620121	0.3261058109280139	Win
1717822.0	4.0	11.0	6.0	6.0	2.0	1.0	True	False	False	False	False	False	False	False	False	False	False	66.0	67.0	67.0	63.0	68.0	66.0	63.0	62.0	64.0	57.0	68.0	71.0	71.0	73.0	72.0	72.0	64.0	69.0	72.0	64.0	72.0	74.0	0.3559693318729463	0.28806133625410735	0.3559693318729463	0.35056967572305	0.28483786152497814	0.364592462751972	Win
1717823.0	13.0	0.0	6.0	0.0	0.0	0.0	True	False	False	False	False	False	False	False	False	False	False	69.0	71.0	72.0	72.0	69.0	69.0	69.0	69.0	72.0	74.0	70.0	70.0	63.0	62.0	62.0	65.0	63.0	59.0	64.0	64.0	66.0	66.0	0.783132530120482	0.14457831325301207	0.07228915662650603	0.7575757575757576	0.1515151515151515	0.09090909090909091	Win
1717824.0	8.0	-2.0	7.0	3.0	2.0	0.0	True	False	False	False	False	False	False	False	False	False	False	71.0	68.0	61.0	67.0	69.0	66.0	70.0	66.0	62.0	67.0	71.0	68.0	61.0	67.0	64.0	64.0	64.0	65.0	68.0	67.0	67.0	69.0	0.491838642410297	0.26094772416768536	0.2472136334220177	0.49509503372164315	0.26647762109135503	0.23842734518700184	Win
1717889.0	7.0	2.0	4.0	4.0	3.0	0.0	True	False	False	False	False	False	False	False	False	False	False	73.0	72.0	72.0	71.0	70.0	72.0	72.0	72.0	68.0	73.0	73.0	74.0	65.0	70.0	73.0	66.0	69.0	71.0	68.0	73.0	73.0	71.0	0.4917509313464608	0.2846194784459819	0.22362959020755718	0.49281314168377827	0.2669404517453799	0.24024640657084187	Win
1717890.0	9.0	4.0	6.0	3.0	2.0	0.0	True	False	False	False	False	False	False	False	False	False	False	74.0	72.0	66.0	73.0	70.0	71.0	73.0	76.0	74.0	76.0	74.0	71.0	62.0	73.0	67.0	72.0	72.0	65.0	72.0	62.0	69.0	73.0	0.5959637003927942	0.23391575240417176	0.17012054720303402	0.5808666060374923	0.2533223809663508	0.1658110129961569	Draw
1717891.0	2.0	-7.0	4.0	3.0	2.0	1.0	True	False	False	False	False	False	False	False	False	False	False	74.0	65.0	64.0	66.0	66.0	67.0	64.0	68.0	65.0	64.0	64.0	68.0	64.0	64.0	67.0	65.0	65.0	68.0	67.0	64.0	68.0	69.0	0.4569015166058744	0.2754847379535419	0.26761374544058353	0.4657534246575343	0.2671232876712329	0.2671232876712329	Defeat
1717892.0	-2.0	0.0	2.0	4.0	0.0	0.0	True	False	False	False	False	False	False	False	False	False	False	54.0	59.0	65.0	62.0	65.0	64.0	68.0	65.0	64.0	63.0	66.0	67.0	64.0	67.0	65.0	68.0	68.0	65.0	68.0	65.0	64.0	65.0	0.3952569169960474	0.26877470355731226	0.3359683794466403	0.3879544221378187	0.2805208898534997	0.33152468800868146	Draw
1717893.0	12.0	2.0	6.0	5.0	0.0	0.0	True	False	False	False	False	False	False	False	False	False	False	70.0	69.0	71.0	70.0	72.0	73.0	70.0	71.0	70.0	68.0	70.0	68.0	65.0	65.0	63.0	63.0	73.0	66.0	64.0	72.0	66.0	64.0	0.5223880597014926	0.26865671641791045	0.208955223880597	0.47924823805794825	0.2678151918559123	0.2529365700861394	Win
1717894.0	-14.0	-6.0	1.0	2.0	1.0	2.0	True	False	False	False	False	False	False	False	False	False	False	68.0	64.0	67.0	67.0	62.0	64.0	66.0	62.0	62.0	66.0	64.0	71.0	64.0	68.0	67.0	67.0	60.0	67.0	63.0	70.0	64.0	68.0	0.27631578947368424	0.27631578947368424	0.4473684210526316	0.2792607802874743	0.2669404517453799	0.45379876796714574	Win
1717895.0	4.0	9.0	4.0	5.0	0.0	0.0	True	False	False	False	False	False	False	False	False	False	False	64.0	64.0	66.0	64.0	66.0	65.0	64.0	65.0	64.0	64.0	64.0	69.0	66.0	64.0	69.0	63.0	71.0	68.0	68.0	70.0	69.0	67.0	0.3138041733547351	0.2768860353130016	0.40930979133226325	0.34828496042216356	0.27440633245382584	0.3773087071240106	Draw
1717896.0	-4.0	-5.0	2.0	2.0	0.0	0.0	True	False	False	False	False	False	False	False	False	False	False	68.0	63.0	66.0	68.0	65.0	66.0	63.0	68.0	67.0	67.0	66.0	64.0	66.0	63.0	66.0	65.0	64.0	65.0	63.0	67.0	64.0	64.0	0.47134935304990755	0.27726432532347506	0.2513863216266174	0.45379876796714574	0.2792607802874743	0.2669404517453799	Win
1717897.0	-5.0	-9.0	3.0	1.0	0.0	2.0	True	False	False	False	False	False	False	False	False	False	False	74.0	65.0	65.0	73.0	73.0	72.0	68.0	69.0	74.0	75.0	72.0	71.0	63.0	68.0	61.0	67.0	67.0	70.0	65.0	68.0	67.0	69.0	0.5811043763554468	0.24773397097258518	0.17116165267196795	0.5688622754491018	0.23952095808383234	0.19161676646706588	Defeat
1717898.0	0.0	3.0	2.0	3.0	0.0	2.0	True	False	False	False	False	False	False	False	False	False	False	71.0	72.0	73.0	67.0	72.0	62.0	65.0	72.0	72.0	69.0	73.0	64.0	64.0	66.0	66.0	65.0	64.0	65.0	64.0	64.0	66.0	64.0	0.5239520958083832	0.25149700598802394	0.2245508982035928	0.5050505050505051	0.25252525252525254	0.2424242424242424	Win
1717899.0	9.0	-3.0	5.0	3.0	0.0	1.0	True	False	False	False	False	False	False	False	False	False	False	69.0	63.0	66.0	69.0	69.0	71.0	68.0	69.0	69.0	70.0	66.0	74.0	63.0	64.0	66.0	59.0	59.0	68.0	64.0	61.0	68.0	65.0	0.5811043763554468	0.24773397097258518	0.17116165267196795	0.5670513330680462	0.24194190210903305	0.1910067648229208	Draw
1717900.0	-1.0	-2.0	4.0	2.0	0.0	0.0	True	False	False	False	False	False	False	False	False	False	False	68.0	67.0	65.0	64.0	65.0	73.0	64.0	72.0	68.0	66.0	64.0	54.0	59.0	61.0	62.0	65.0	64.0	63.0	69.0	64.0	68.0	65.0	0.5221774193548387	0.2540322580645161	0.22379032258064516	0.49080935424886923	0.26705803098835534	0.2421326147627755	Draw
1717901.0	14.0	9.0	7.0	4.0	1.0	2.0	True	False	False	False	False	False	False	False	False	False	False	70.0	71.0	72.0	70.0	69.0	71.0	70.0	69.0	73.0	70.0	70.0	73.0	72.0	70.0	71.0	70.0	72.0	72.0	74.0	72.0	72.0	73.0	0.34793286942284074	0.2762996316004912	0.375767498976668	0.3299191374663073	0.26684636118598387	0.4032345013477089	Defeat
1717902.0	-4.0	-2.0	4.0	3.0	1.0	1.0	True	False	False	False	False	False	False	False	False	False	False	68.0	64.0	64.0	67.0	65.0	62.0	68.0	68.0	64.0	69.0	65.0	68.0	66.0	68.0	63.0	66.0	65.0	63.0	65.0	67.0	66.0	67.0	0.5223880597014926	0.26865671641791045	0.208955223880597	0.49080935424886923	0.26705803098835534	0.2421326147627755	Win
1717903.0	1.0	9.0	4.0	6.0	1.0	2.0	True	False	False	False	False	False	False	False	False	False	False	67.0	68.0	67.0	66.0	68.0	65.0	64.0	68.0	64.0	65.0	68.0	74.0	72.0	73.0	67.0	70.0	76.0	74.0	73.0	72.0	74.0	76.0	0.2611940298507463	0.26865671641791045	0.4701492537313433	0.2792607802874743	0.2669404517453799	0.45379876796714574	Draw
1717904.0	-4.0	-8.0	2.0	2.0	0.0	1.0	True	False	False	False	False	False	False	False	False	False	False	64.0	66.0	65.0	63.0	66.0	65.0	67.0	60.0	64.0	67.0	64.0	68.0	64.0	67.0	67.0	62.0	69.0	66.0	63.0	62.0	63.0	64.0	0.4564841498559078	0.25994236311239194	0.28357348703170027	0.4324324324324324	0.28378378378378377	0.28378378378378377	Defeat
1717905.0	9.0	5.0	4.0	4.0	1.0	0.0	True	False	False	False	False	False	False	False	False	False	False	73.0	72.0	71.0	70.0	70.0	72.0	72.0	72.0	68.0	74.0	73.0	69.0	67.0	66.0	69.0	70.0	68.0	69.0	69.0	68.0	66.0	67.0	0.5239520958083832	0.25149700598802394	0.2245508982035928	0.5188470066518847	0.2793791574279379	0.20177383592017736	Draw
1717906.0	7.0	-4.0	5.0	3.0	1.0	1.0	True	False	False	False	False	False	False	False	False	False	False	74.0	72.0	73.0	70.0	69.0	64.0	73.0	76.0	74.0	76.0	70.0	72.0	65.0	65.0	73.0	64.0	68.0	69.0	74.0	71.0	72.0	73.0	0.5924105170128148	0.23848320813079982	0.16910627485638532	0.5508749189889826	0.2673363577446533	0.18178872326636425	Defeat
1717907.0	0.0	1.0	3.0	4.0	0.0	0.0	True	False	False	False	False	False	False	False	False	False	False	72.0	63.0	64.0	66.0	63.0	59.0	60.0	68.0	61.0	62.0	67.0	67.0	64.0	65.0	67.0	67.0	64.0	72.0	71.0	61.0	64.0	66.0	0.43785365853658537	0.27687804878048783	0.28526829268292686	0.4324324324324324	0.28378378378378377	0.28378378378378377	Win
1717908.0	-7.0	-3.0	2.0	2.0	2.0	1.0	True	False	False	False	False	False	False	False	False	False	False	71.0	63.0	68.0	61.0	67.0	65.0	70.0	67.0	67.0	68.0	69.0	65.0	66.0	65.0	63.0	66.0	64.0	67.0	67.0	65.0	65.0	64.0	0.562008242787561	0.2502810041213938	0.18771075309104535	0.5341657995143947	0.25945195976413454	0.20638224072147068	Defeat
1717909.0	-2.0	11.0	2.0	6.0	0.0	0.0	True	False	False	False	False	False	False	False	False	False	False	57.0	63.0	61.0	62.0	65.0	64.0	65.0	64.0	58.0	69.0	68.0	70.0	69.0	72.0	70.0	68.0	70.0	71.0	70.0	70.0	73.0	70.0	0.28526829268292686	0.27687804878048783	0.43785365853658537	0.33014354066985646	0.2751196172248804	0.3947368421052632	Draw
1717910.0	-9.0	2.0	2.0	4.0	0.0	2.0	True	False	False	False	False	False	False	False	False	False	False	68.0	64.0	67.0	67.0	63.0	62.0	62.0	69.0	66.0	64.0	63.0	67.0	67.0	68.0	65.0	68.0	66.0	65.0	68.0	64.0	68.0	65.0	0.34852546916890076	0.28954423592493295	0.3619302949061662	0.32971415909594504	0.2924883669399512	0.3777974739641037	Defeat
1717911.0	2.0	-1.0	3.0	5.0	2.0	0.0	True	False	False	False	False	False	False	False	False	False	False	64.0	65.0	64.0	65.0	65.0	65.0	66.0	64.0	64.0	66.0	64.0	68.0	64.0	64.0	67.0	65.0	68.0	67.0	62.0	64.0	68.0	65.0	0.4473684210526316	0.27631578947368424	0.27631578947368424	0.41308089500860584	0.28399311531841653	0.3029259896729776	Win
1717912.0	-1.0	4.0	3.0	3.0	0.0	0.0	True	False	False	False	False	False	False	False	False	False	False	68.0	66.0	68.0	64.0	67.0	68.0	66.0	65.0	65.0	66.0	60.0	71.0	72.0	73.0	67.0	72.0	72.0	62.0	65.0	72.0	73.0	69.0	0.27631578947368424	0.27631578947368424	0.4473684210526316	0.30203045685279184	0.266497461928934	0.4314720812182741	Defeat
1717913.0	5.0	-9.0	4.0	2.0	2.0	0.0	True	False	False	False	False	False	False	False	False	False	False	71.0	72.0	73.0	67.0	72.0	72.0	62.0	65.0	72.0	73.0	69.0	68.0	64.0	67.0	62.0	60.0	67.0	63.0	62.0	69.0	64.0	63.0	0.6264014466546112	0.21699819168173598	0.1566003616636528	0.6079999999999999	0.23999999999999996	0.15199999999999997	Win
1717914.0	5.0	-1.0	4.0	3.0	2.0	1.0	True	False	False	False	False	False	False	False	False	False	False	69.0	67.0	66.0	69.0	70.0	69.0	68.0	68.0	69.0	67.0	66.0	68.0	63.0	65.0	65.0	67.0	65.0	63.0	66.0	67.0	60.0	64.0	0.6676557863501484	0.20771513353115725	0.12462908011869436	0.6270096463022509	0.2331189710610933	0.13987138263665597	Win
1717915.0	1.0	2.0	4.0	3.0	0.0	0.0	True	False	False	False	False	False	False	False	False	False	False	67.0	64.0	65.0	67.0	67.0	71.0	72.0	64.0	68.0	66.0	64.0	64.0	65.0	64.0	66.0	65.0	65.0	63.0	64.0	64.0	64.0	64.0	0.49022277901846506	0.2600904188681301	0.24968680211340488	0.46553808948004843	0.2750906892382104	0.2593712212817412	Win
1717916.0	-2.0	8.0	2.0	3.0	0.0	0.0	True	False	False	False	False	False	False	False	False	False	False	57.0	58.0	61.0	62.0	65.0	64.0	63.0	65.0	64.0	69.0	68.0	73.0	72.0	71.0	70.0	70.0	72.0	72.0	72.0	72.0	68.0	73.0	0.20828316879364314	0.24993980255237178	0.5417770286539851	0.24213261476277548	0.2670580309883553	0.4908093542488691	Defeat
1717918.0	-1.0	3.0	5.0	4.0	0.0	2.0	True	False	False	False	False	False	False	False	False	False	False	68.0	64.0	64.0	67.0	65.0	67.0	68.0	64.0	67.0	65.0	68.0	65.0	68.0	73.0	70.0	69.0	72.0	76.0	71.0	74.0	70.0	74.0	0.2241273729332517	0.2614819350887937	0.5143906919779547	0.24182476409028866	0.283388395418307	0.47478684049140446	Defeat
1717919.0	1.0	-10.0	4.0	1.0	0.0	1.0	True	False	False	False	False	False	False	False	False	False	False	67.0	67.0	65.0	68.0	68.0	66.0	65.0	68.0	65.0	68.0	65.0	71.0	61.0	68.0	63.0	67.0	70.0	66.0	64.0	68.0	70.0	70.0	0.4701492537313433	0.2611940298507463	0.26865671641791045	0.45379876796714574	0.2792607802874743	0.2669404517453799	Draw
1717920.0	-2.0	-5.0	3.0	3.0	0.0	3.0	True	False	False	False	False	False	False	False	False	False	False	65.0	66.0	65.0	63.0	66.0	67.0	64.0	63.0	65.0	65.0	64.0	72.0	73.0	65.0	70.0	64.0	72.0	68.0	68.0	74.0	71.0	73.0	0.23401264933239635	0.26001405481377377	0.5059732958538299	0.2266462480857581	0.2833078101071976	0.4900459418070444	Defeat
1717922.0	-5.0	3.0	3.0	4.0	3.0	0.0	True	False	False	False	False	False	False	False	False	False	False	72.0	65.0	73.0	70.0	73.0	72.0	71.0	62.0	74.0	73.0	71.0	67.0	68.0	65.0	67.0	68.0	68.0	66.0	65.0	64.0	68.0	65.0	0.5811043763554468	0.24773397097258518	0.17116165267196795	0.5789858605558265	0.23921257922964406	0.1818015602145295	Win
1717923.0	3.0	11.0	4.0	4.0	0.0	2.0	True	False	False	False	False	False	False	False	False	False	False	72.0	64.0	64.0	66.0	63.0	68.0	57.0	63.0	65.0	65.0	67.0	73.0	72.0	70.0	71.0	70.0	72.0	71.0	73.0	74.0	73.0	70.0	0.19742911033269403	0.26049674280008245	0.5420741468672235	0.22734026745913816	0.2674591381872214	0.5052005943536404	Draw
1717924.0	-10.0	8.0	1.0	5.0	1.0	1.0	True	False	False	False	False	False	False	False	False	False	False	71.0	66.0	61.0	68.0	67.0	67.0	63.0	65.0	68.0	70.0	69.0	71.0	72.0	73.0	67.0	72.0	62.0	72.0	65.0	69.0	72.0	73.0	0.39016393442622954	0.2754098360655738	0.3344262295081967	0.3699307616221562	0.2746455654467524	0.35542367293109134	Win
1717925.0	-12.0	6.0	2.0	4.0	2.0	1.0	True	False	False	False	False	False	False	False	False	False	False	68.0	60.0	63.0	67.0	61.0	62.0	67.0	66.0	69.0	63.0	64.0	69.0	67.0	66.0	69.0	70.0	68.0	68.0	69.0	69.0	67.0	66.0	0.19742911033269403	0.26049674280008245	0.5420741468672235	0.22734026745913816	0.2674591381872214	0.5052005943536404	Defeat
1717926.0	-2.0	-3.0	3.0	2.0	0.0	0.0	True	False	False	False	False	False	False	False	False	False	False	64.0	65.0	66.0	64.0	65.0	65.0	64.0	67.0	64.0	64.0	64.0	60.0	63.0	61.0	62.0	65.0	58.0	64.0	69.0	64.0	65.0	68.0	0.5345239074973253	0.24944449016541848	0.21603160233725618	0.51985559566787	0.2527075812274368	0.22743682310469313	Defeat
1717927.0	-4.0	4.0	3.0	4.0	0.0	1.0	True	False	False	False	False	False	False	False	False	False	False	68.0	65.0	68.0	65.0	67.0	63.0	68.0	60.0	65.0	67.0	66.0	67.0	64.0	65.0	67.0	67.0	61.0	64.0	72.0	68.0	64.0	66.0	0.2948183442525313	0.2858844550327576	0.41929720071471116	0.3129754401217127	0.2836339926103021	0.4033905672679852	Win
1717928.0	-3.0	-3.0	3.0	4.0	0.0	3.0	True	False	False	False	False	False	False	False	False	False	False	65.0	66.0	65.0	64.0	66.0	67.0	65.0	64.0	67.0	64.0	65.0	68.0	67.0	64.0	67.0	65.0	67.0	67.0	68.0	64.0	68.0	65.0	0.2938879125170865	0.2686975200156219	0.4374145674672915	0.3299191374663073	0.26684636118598387	0.4032345013477089	Defeat
1717929.0	11.0	-4.0	4.0	3.0	3.0	0.0	True	False	False	False	False	False	False	False	False	False	False	73.0	72.0	70.0	71.0	70.0	72.0	73.0	72.0	72.0	70.0	70.0	63.0	66.0	65.0	65.0	63.0	64.0	65.0	64.0	64.0	65.0	67.0	0.7512991833704529	0.1633259094283593	0.08537490720118782	0.700954861111111	0.1918402777777778	0.10720486111111112	Win
1717930.0	6.0	-2.0	5.0	4.0	0.0	1.0	True	False	False	False	False	False	False	False	False	False	False	71.0	72.0	73.0	67.0	72.0	65.0	72.0	65.0	69.0	72.0	73.0	72.0	65.0	73.0	70.0	64.0	72.0	71.0	62.0	74.0	71.0	73.0	0.37499999999999994	0.28409090909090906	0.34090909090909083	0.364592462751972	0.28483786152497814	0.35056967572305	Defeat
1717931.0	6.0	3.0	4.0	4.0	0.0	2.0	True	False	False	False	False	False	False	False	False	False	False	69.0	67.0	66.0	69.0	71.0	69.0	68.0	68.0	69.0	67.0	66.0	74.0	72.0	71.0	70.0	69.0	72.0	61.0	73.0	71.0	74.0	74.0	0.36016931568245014	0.2837697638710213	0.3560609204465287	0.3626373626373627	0.27472527472527475	0.3626373626373627	Defeat
1717932.0	1.0	-6.0	3.0	2.0	0.0	0.0	True	False	False	False	False	False	False	False	False	False	False	67.0	64.0	65.0	67.0	67.0	72.0	64.0	66.0	71.0	66.0	64.0	71.0	66.0	61.0	68.0	67.0	67.0	63.0	65.0	68.0	70.0	69.0	0.39340623201512787	0.28372934308969827	0.3228644248951739	0.37819738719947305	0.279284224393457	0.34251838840706994	Defeat
1717933.0	-2.0	4.0	2.0	4.0	0.0	0.0	True	False	False	False	False	False	False	False	False	False	False	60.0	63.0	61.0	62.0	65.0	58.0	64.0	69.0	64.0	65.0	68.0	72.0	61.0	64.0	66.0	65.0	68.0	64.0	60.0	67.0	65.0	65.0	0.3958218801539307	0.27707531610775155	0.32710280373831774	0.39591925331018024	0.284566963316692	0.31951378337312786	Defeat
1717935.0	1.0	-11.0	5.0	2.0	1.0	1.0	True	False	False	False	False	False	False	False	False	False	False	68.0	67.0	64.0	65.0	67.0	67.0	68.0	64.0	68.0	64.0	69.0	68.0	64.0	61.0	67.0	62.0	66.0	67.0	64.0	69.0	60.0	64.0	0.5638651471984806	0.24780389363722696	0.18833095916429252	0.5298570227081582	0.2531539108494533	0.21698906644238852	Win
1717936.0	2.0	-6.0	4.0	3.0	2.0	1.0	True	False	False	False	False	False	False	False	False	False	False	67.0	68.0	67.0	68.0	65.0	68.0	66.0	64.0	65.0	65.0	68.0	65.0	66.0	65.0	63.0	66.0	67.0	65.0	67.0	65.0	63.0	64.0	0.6500776404176282	0.2161921021250311	0.13373025745734066	0.6271558482282847	0.22734399498275323	0.14550015678896205	Draw
1717939.0	4.0	-4.0	6.0	3.0	0.0	3.0	True	False	False	False	False	False	False	False	False	False	False	60.0	67.0	64.0	65.0	67.0	64.0	68.0	67.0	64.0	68.0	69.0	71.0	66.0	61.0	68.0	67.0	63.0	67.0	70.0	65.0	69.0	68.0	0.417910447761194	0.26865671641791045	0.3134328358208955	0.4049281314168378	0.27392197125256673	0.3211498973305955	Win
1717940.0	18.0	-3.0	5.0	4.0	3.0	0.0	True	False	False	False	False	False	False	False	False	False	False	73.0	72.0	71.0	71.0	70.0	72.0	72.0	72.0	73.0	74.0	73.0	68.0	66.0	67.0	63.0	65.0	65.0	68.0	67.0	63.0	62.0	66.0	0.8031206975676917	0.13423588802202846	0.06264341441027994	0.7975693125712117	0.1333080136726168	0.06912267375617168	Win
1717941.0	3.0	4.0	4.0	4.0	1.0	2.0	True	False	False	False	False	False	False	False	False	False	False	71.0	62.0	72.0	67.0	62.0	69.0	72.0	65.0	69.0	65.0	73.0	67.0	63.0	67.0	68.0	68.0	65.0	65.0	64.0	68.0	58.0	65.0	0.47134935304990755	0.27726432532347506	0.2513863216266174	0.4569015166058744	0.26761374544058353	0.2754847379535419	Win
1717942.0	2.0	-6.0	3.0	3.0	1.0	0.0	True	False	False	False	False	False	False	False	False	False	False	69.0	67.0	64.0	69.0	71.0	70.0	61.0	68.0	68.0	66.0	67.0	65.0	66.0	65.0	64.0	66.0	67.0	65.0	67.0	63.0	66.0	64.0	0.7333822254816987	0.17201146743116208	0.09460630708713914	0.7220555138784696	0.1706676669167292	0.1072768192048012	Win
1717943.0	-3.0	3.0	2.0	5.0	1.0	0.0	True	False	False	False	False	False	False	False	False	False	False	67.0	64.0	65.0	67.0	63.0	71.0	64.0	72.0	68.0	66.0	66.0	72.0	65.0	69.0	73.0	73.0	68.0	69.0	72.0	71.0	74.0	73.0	0.2513863216266174	0.27726432532347506	0.47134935304990755	0.24538413537422452	0.2664170612634438	0.48819880336233157	Win
1717944.0	6.0	5.0	5.0	5.0	1.0	2.0	True	False	False	False	False	False	False	False	False	False	False	72.0	61.0	64.0	66.0	65.0	68.0	64.0	64.0	68.0	65.0	65.0	74.0	72.0	73.0	70.0	69.0	73.0	71.0	72.0	74.0	71.0	74.0	0.2245508982035928	0.25149700598802394	0.5239520958083832	0.20831208567057624	0.2466853646098929	0.5450025497195309	Win
1717945.0	2.0	20.0	4.0	6.0	1.0	0.0	True	False	False	False	False	False	False	False	False	False	False	74.0	72.0	73.0	70.0	68.0	76.0	73.0	72.0	74.0	71.0	74.0	73.0	71.0	72.0	70.0	70.0	72.0	72.0	72.0	73.0	74.0	73.0	0.41002004008016035	0.28577154308617236	0.30420841683366734	0.4033905672679852	0.2836339926103021	0.3129754401217127	Draw
1717946.0	2.0	5.0	5.0	6.0	2.0	1.0	True	False	False	False	False	False	False	False	False	False	False	71.0	65.0	73.0	73.0	64.0	71.0	62.0	69.0	74.0	73.0	68.0	68.0	67.0	64.0	65.0	65.0	68.0	67.0	64.0	68.0	64.0	69.0	0.5959637003927942	0.23391575240417176	0.17012054720303402	0.5789858605558265	0.23921257922964406	0.1818015602145295	Defeat
1717947.0	-6.0	7.0	3.0	4.0	2.0	1.0	True	False	False	False	False	False	False	False	False	False	False	71.0	63.0	61.0	68.0	67.0	67.0	67.0	64.0	68.0	70.0	69.0	69.0	64.0	69.0	71.0	67.0	61.0	70.0	68.0	66.0	67.0	68.0	0.34793286942284074	0.2762996316004912	0.375767498976668	0.34950071326676174	0.2796005706134094	0.3708987161198288	Win
1717948.0	-1.0	-2.0	3.0	3.0	0.0	1.0	True	False	False	False	False	False	False	False	False	False	False	67.0	63.0	67.0	65.0	68.0	68.0	68.0	65.0	65.0	64.0	65.0	67.0	64.0	65.0	67.0	63.0	67.0	71.0	72.0	68.0	66.0	66.0	0.4903728275762602	0.2754741472560756	0.23415302516766426	0.48572645930975716	0.27524499360886245	0.23902854708138052	Draw
1717950.0	-9.0	6.0	3.0	5.0	2.0	0.0	True	False	False	False	False	False	False	False	False	False	False	64.0	65.0	66.0	65.0	64.0	64.0	64.0	63.0	67.0	65.0	64.0	72.0	61.0	64.0	66.0	65.0	68.0	64.0	64.0	68.0	65.0	65.0	0.36016931568245014	0.2837697638710213	0.3560609204465287	0.370682019486271	0.29295837023914967	0.3363596102745792	Defeat
1717952.0	-11.0	6.0	2.0	5.0	1.0	0.0	True	False	False	False	False	False	False	False	False	False	False	65.0	66.0	63.0	64.0	66.0	67.0	66.0	67.0	65.0	65.0	64.0	71.0	62.0	62.0	72.0	72.0	72.0	69.0	65.0	69.0	73.0	65.0	0.2341530251676642	0.27547414725607555	0.4903728275762601	0.2215189873417722	0.259493670886076	0.518987341772152	Defeat
1717953.0	20.0	-2.0	6.0	4.0	1.0	1.0	True	False	False	False	False	False	False	False	False	False	False	73.0	71.0	72.0	70.0	71.0	72.0	72.0	72.0	73.0	74.0	73.0	71.0	63.0	61.0	67.0	67.0	67.0	67.0	65.0	64.0	67.0	68.0	0.6500776404176282	0.2161921021250311	0.13373025745734066	0.633472141270432	0.21652165567672965	0.15000620305283832	Win
1717954.0	7.0	7.0	4.0	6.0	0.0	3.0	True	False	False	False	False	False	False	False	False	False	False	69.0	67.0	64.0	69.0	71.0	70.0	68.0	69.0	68.0	62.0	67.0	71.0	62.0	67.0	72.0	72.0	72.0	62.0	65.0	69.0	73.0	65.0	0.5143906919779547	0.2614819350887937	0.2241273729332517	0.5059732958538299	0.26001405481377377	0.23401264933239635	Draw
1717955.0	-4.0	-10.0	2.0	2.0	2.0	1.0	True	False	False	False	False	False	False	False	False	False	False	67.0	67.0	65.0	63.0	63.0	71.0	67.0	71.0	68.0	67.0	66.0	68.0	64.0	67.0	61.0	62.0	62.0	66.0	69.0	67.0	64.0	63.0	0.5389221556886228	0.251497005988024	0.20958083832335334	0.5438394683026585	0.25281186094069524	0.2033486707566462	Win
1717956.0	5.0	2.0	5.0	5.0	0.0	3.0	True	False	False	False	False	False	False	False	False	False	False	71.0	61.0	59.0	66.0	65.0	68.0	64.0	64.0	68.0	66.0	65.0	71.0	68.0	69.0	73.0	73.0	71.0	69.0	67.0	59.0	72.0	73.0	0.34793286942284074	0.2762996316004912	0.375767498976668	0.33844877644131066	0.2737453338863542	0.38780588967233515	Defeat
1717957.0	-4.0	2.0	2.0	4.0	0.0	1.0	True	False	False	False	False	False	False	False	False	False	False	60.0	59.0	65.0	63.0	61.0	63.0	64.0	56.0	64.0	68.0	69.0	74.0	72.0	73.0	70.0	68.0	73.0	71.0	64.0	74.0	71.0	70.0	0.19742911033269403	0.26049674280008245	0.5420741468672235	0.20829406220546653	0.24033930254476912	0.5513666352497644	Win
1717958.0	8.0	-13.0	5.0	1.0	2.0	1.0	True	False	False	False	False	False	False	False	False	False	False	70.0	71.0	70.0	72.0	69.0	71.0	73.0	70.0	70.0	69.0	68.0	65.0	56.0	63.0	64.0	66.0	67.0	65.0	66.0	67.0	64.0	65.0	0.6485017704889973	0.2171657199097104	0.13433250960129228	0.6222222222222222	0.2222222222222222	0.15555555555555556	Draw
1717959.0	8.0	1.0	7.0	3.0	3.0	0.0	True	False	False	False	False	False	False	False	False	False	False	68.0	67.0	64.0	65.0	62.0	67.0	68.0	67.0	68.0	67.0	62.0	67.0	63.0	67.0	65.0	68.0	68.0	68.0	65.0	65.0	64.0	65.0	0.47134935304990755	0.27726432532347506	0.2513863216266174	0.48	0.25999999999999995	0.25999999999999995	Win
1717960.0	-10.0	-4.0	3.0	4.0	0.0	0.0	True	False	False	False	False	False	False	False	False	False	False	64.0	64.0	65.0	64.0	65.0	64.0	63.0	65.0	64.0	65.0	64.0	68.0	66.0	67.0	65.0	67.0	65.0	68.0	63.0	64.0	67.0	63.0	0.41883568448241604	0.27717067355454006	0.3039936419630439	0.41558441558441556	0.2922077922077922	0.2922077922077922	Defeat
1717961.0	0.0	-1.0	4.0	3.0	1.0	0.0	True	False	False	False	False	False	False	False	False	False	False	74.0	72.0	73.0	70.0	70.0	61.0	73.0	72.0	75.0	68.0	74.0	67.0	59.0	65.0	63.0	63.0	67.0	71.0	71.0	61.0	68.0	66.0	0.6866642573183954	0.19660281893747744	0.11673292374412723	0.6846967127340958	0.2024320715909501	0.11287121567495399	Win
1717962.0	1.0	16.0	5.0	6.0	0.0	3.0	True	False	False	False	False	False	False	False	False	False	False	71.0	59.0	69.0	73.0	73.0	68.0	71.0	72.0	69.0	74.0	73.0	73.0	72.0	72.0	70.0	71.0	72.0	72.0	72.0	74.0	74.0	70.0	0.36199553843033866	0.26891097140539444	0.36909349016426696	0.3450439146800502	0.2823086574654956	0.37264742785445426	Defeat
1717963.0	6.0	16.0	5.0	8.0	1.0	0.0	True	False	False	False	False	False	False	False	False	False	False	71.0	62.0	67.0	62.0	72.0	72.0	57.0	65.0	69.0	73.0	65.0	68.0	67.0	64.0	65.0	64.0	67.0	68.0	68.0	67.0	62.0	67.0	0.4473684210526316	0.27631578947368424	0.27631578947368424	0.4436536180308422	0.2823250296559905	0.27402135231316727	Win
1717964.0	-2.0	4.0	4.0	4.0	0.0	2.0	True	False	False	False	False	False	False	False	False	False	False	71.0	63.0	61.0	67.0	67.0	70.0	64.0	67.0	69.0	65.0	69.0	70.0	71.0	67.0	72.0	69.0	71.0	73.0	70.0	70.0	69.0	68.0	0.375767498976668	0.2762996316004912	0.34793286942284074	0.36802973977695175	0.2843866171003718	0.3475836431226766	Win
1717965.0	-5.0	5.0	2.0	3.0	2.0	1.0	True	False	False	False	False	False	False	False	False	False	False	67.0	68.0	67.0	65.0	68.0	68.0	64.0	66.0	65.0	64.0	65.0	69.0	67.0	64.0	69.0	71.0	70.0	68.0	67.0	69.0	67.0	62.0	0.32710280373831774	0.27707531610775155	0.3958218801539307	0.32774674115456237	0.28305400372439476	0.38919925512104286	Draw
1717966.0	-9.0	-8.0	2.0	3.0	1.0	1.0	True	False	False	False	False	False	False	False	False	False	False	68.0	64.0	61.0	67.0	62.0	63.0	69.0	67.0	62.0	63.0	66.0	64.0	65.0	64.0	65.0	64.0	64.0	64.0	63.0	65.0	64.0	65.0	0.4452054794520548	0.2671232876712329	0.28767123287671237	0.4436536180308422	0.2823250296559905	0.27402135231316727	Draw
1717967.0	-5.0	5.0	4.0	5.0	0.0	1.0	True	False	False	False	False	False	False	False	False	False	False	68.0	66.0	67.0	65.0	67.0	65.0	68.0	64.0	64.0	64.0	66.0	71.0	66.0	65.0	66.0	65.0	64.0	65.0	61.0	68.0	68.0	68.0	0.34852546916890076	0.28954423592493295	0.3619302949061662	0.35359116022099446	0.292817679558011	0.35359116022099446	Defeat
1717968.0	-12.0	-5.0	1.0	2.0	0.0	0.0	True	False	False	False	False	False	False	False	False	False	False	65.0	56.0	63.0	64.0	66.0	67.0	67.0	66.0	65.0	64.0	64.0	69.0	61.0	63.0	65.0	56.0	63.0	64.0	60.0	63.0	64.0	69.0	0.3632006498781478	0.27774167343623074	0.3590576766856215	0.357956943858168	0.2908400168847615	0.3512030392570706	Win
1717825.0	9.0	-15.0	6.0	2.0	2.0	1.0	True	False	False	False	False	False	False	False	False	False	False	72.0	72.0	69.0	70.0	70.0	72.0	73.0	70.0	72.0	70.0	77.0	65.0	61.0	62.0	63.0	61.0	59.0	70.0	66.0	66.0	62.0	63.0	0.75	0.15625	0.09375	0.7276264591439688	0.16536964980544747	0.10700389105058364	Win
1717826.0	11.0	-17.0	6.0	0.0	1.0	1.0	True	False	False	False	False	False	False	False	False	False	False	71.0	72.0	73.0	67.0	72.0	72.0	72.0	64.0	69.0	64.0	74.0	64.0	66.0	65.0	64.0	63.0	62.0	64.0	65.0	64.0	65.0	64.0	0.6129214075959531	0.21657500083644532	0.1705035915676015	0.6068965517241379	0.22758620689655173	0.16551724137931037	Draw
1717827.0	6.0	8.0	4.0	7.0	1.0	2.0	True	False	False	False	False	False	False	False	False	False	False	69.0	67.0	63.0	70.0	64.0	65.0	69.0	68.0	67.0	66.0	65.0	66.0	63.0	67.0	63.0	68.0	67.0	57.0	64.0	66.0	68.0	62.0	0.5417770286539851	0.24993980255237178	0.20828316879364314	0.5270675617768891	0.25182116840451363	0.22111126981859736	Win
1717828.0	4.0	10.0	4.0	6.0	0.0	0.0	True	False	False	False	False	False	False	False	False	False	False	68.0	62.0	65.0	64.0	65.0	64.0	73.0	72.0	68.0	67.0	61.0	69.0	70.0	72.0	72.0	69.0	71.0	69.0	69.0	72.0	74.0	70.0	0.22332666365455367	0.23449299683728136	0.542180339508165	0.19740777666999004	0.2522432701894317	0.5503489531405782	Defeat
1717829.0	-4.0	-9.0	4.0	2.0	0.0	1.0	True	False	False	False	False	False	False	False	False	False	False	68.0	63.0	64.0	66.0	61.0	69.0	62.0	66.0	65.0	65.0	64.0	64.0	64.0	66.0	64.0	64.0	63.0	64.0	72.0	65.0	64.0	64.0	0.41929720071471116	0.2858844550327576	0.2948183442525313	0.39367311072056244	0.28295254833040423	0.3233743409490334	Defeat
1717830.0	-2.0	-9.0	0.0	2.0	0.0	0.0	True	False	False	False	False	False	False	False	False	False	False	70.0	59.0	62.0	62.0	65.0	63.0	63.0	64.0	64.0	66.0	66.0	68.0	63.0	65.0	69.0	65.0	63.0	68.0	66.0	66.0	69.0	67.0	0.4903728275762602	0.2754741472560756	0.23415302516766426	0.46681196750544884	0.29363978601149193	0.23954824648305922	Win
1717832.0	-3.0	10.0	3.0	5.0	2.0	1.0	True	False	False	False	False	False	False	False	False	False	False	68.0	64.0	61.0	67.0	65.0	64.0	67.0	68.0	62.0	64.0	69.0	74.0	73.0	57.0	70.0	56.0	65.0	68.0	62.0	73.0	58.0	57.0	0.3039936419630439	0.27717067355454006	0.41883568448241604	0.29277566539923955	0.2750316856780735	0.43219264892268694	Defeat
1717969.0	18.0	9.0	7.0	6.0	0.0	1.0	True	False	False	False	False	False	False	False	False	False	False	75.0	72.0	70.0	72.0	71.0	72.0	72.0	72.0	67.0	70.0	70.0	71.0	62.0	67.0	72.0	72.0	72.0	57.0	65.0	69.0	73.0	69.0	0.6676557863501484	0.20771513353115725	0.12462908011869436	0.6676557863501484	0.20771513353115725	0.12462908011869436	Win
1717970.0	5.0	-1.0	3.0	5.0	2.0	0.0	True	False	False	False	False	False	False	False	False	False	False	69.0	67.0	64.0	69.0	71.0	68.0	70.0	67.0	69.0	67.0	66.0	71.0	65.0	69.0	73.0	73.0	71.0	68.0	67.0	69.0	72.0	73.0	0.47134935304990755	0.27726432532347506	0.2513863216266174	0.46646341463414626	0.274390243902439	0.2591463414634146	Defeat
1717971.0	-4.0	-10.0	3.0	2.0	1.0	0.0	True	False	False	False	False	False	False	False	False	False	False	67.0	60.0	65.0	67.0	63.0	71.0	67.0	61.0	71.0	68.0	66.0	65.0	56.0	63.0	64.0	66.0	64.0	66.0	67.0	64.0	65.0	64.0	0.5791912384161751	0.2502106149957877	0.17059814658803707	0.5772394621886877	0.25273727803937135	0.17002325977194077	Win
1717972.0	6.0	-9.0	5.0	2.0	3.0	0.0	True	False	False	False	False	False	False	False	False	False	False	54.0	65.0	66.0	62.0	65.0	68.0	65.0	61.0	68.0	64.0	65.0	68.0	64.0	63.0	67.0	61.0	62.0	67.0	64.0	62.0	66.0	63.0	0.562008242787561	0.2502810041213938	0.18771075309104535	0.5631768953068592	0.2581227436823105	0.1787003610108303	Win
1717975.0	-13.0	-7.0	2.0	1.0	0.0	3.0	True	False	False	False	False	False	False	False	False	False	False	64.0	65.0	64.0	65.0	64.0	64.0	63.0	65.0	65.0	66.0	64.0	67.0	65.0	68.0	67.0	68.0	64.0	66.0	64.0	68.0	65.0	65.0	0.34090909090909083	0.28409090909090906	0.37499999999999994	0.3450439146800502	0.2823086574654956	0.37264742785445426	Draw
1717976.0	-10.0	2.0	3.0	4.0	0.0	3.0	True	False	False	False	False	False	False	False	False	False	False	68.0	66.0	67.0	63.0	65.0	64.0	65.0	64.0	68.0	66.0	64.0	74.0	68.0	73.0	70.0	70.0	76.0	61.0	71.0	75.0	68.0	74.0	0.17012054720303402	0.23391575240417176	0.5959637003927942	0.17786252925370546	0.2457311259426194	0.5764063448036751	Defeat
1717977.0	2.0	-14.0	4.0	1.0	2.0	0.0	True	False	False	False	False	False	False	False	False	False	False	74.0	68.0	67.0	70.0	70.0	74.0	71.0	72.0	75.0	71.0	74.0	64.0	65.0	66.0	65.0	64.0	64.0	65.0	63.0	62.0	65.0	64.0	0.783132530120482	0.14457831325301207	0.07228915662650603	0.7457627118644068	0.1694915254237288	0.0847457627118644	Win
1717978.0	3.0	1.0	6.0	3.0	0.0	2.0	True	False	False	False	False	False	False	False	False	False	False	71.0	61.0	69.0	73.0	73.0	68.0	68.0	67.0	69.0	72.0	73.0	70.0	69.0	70.0	72.0	67.0	65.0	70.0	70.0	73.0	70.0	69.0	0.4701492537313433	0.26865671641791045	0.2611940298507463	0.4569015166058744	0.2754847379535419	0.26761374544058353	Win
1717979.0	1.0	-12.0	4.0	3.0	0.0	0.0	True	False	False	False	False	False	False	False	False	False	False	71.0	62.0	62.0	67.0	72.0	63.0	71.0	72.0	69.0	69.0	70.0	67.0	63.0	67.0	65.0	67.0	60.0	62.0	67.0	66.0	68.0	64.0	0.5811043763554468	0.24773397097258518	0.17116165267196795	0.5959637003927942	0.23391575240417176	0.17012054720303402	Draw
1717980.0	1.0	12.0	5.0	6.0	2.0	1.0	True	False	False	False	False	False	False	False	False	False	False	71.0	63.0	64.0	67.0	67.0	67.0	66.0	67.0	69.0	65.0	69.0	68.0	61.0	65.0	66.0	65.0	68.0	65.0	64.0	68.0	62.0	65.0	0.42834645669291344	0.2771653543307087	0.29448818897637796	0.4436536180308422	0.2823250296559905	0.27402135231316727	Defeat
1717981.0	10.0	4.0	7.0	3.0	3.0	0.0	True	False	False	False	False	False	False	False	False	False	False	68.0	65.0	67.0	63.0	67.0	68.0	56.0	65.0	67.0	68.0	64.0	69.0	67.0	64.0	69.0	71.0	70.0	67.0	68.0	62.0	66.0	67.0	0.35752979414951247	0.28494041170097506	0.35752979414951247	0.3595658073270013	0.28765264586160105	0.35278154681139756	Defeat
1717982.0	-7.0	-6.0	1.0	2.0	0.0	0.0	True	False	False	False	False	False	False	False	False	False	False	67.0	67.0	68.0	65.0	68.0	64.0	66.0	68.0	64.0	65.0	65.0	69.0	61.0	63.0	65.0	65.0	64.0	59.0	63.0	63.0	69.0	68.0	0.5066666666666666	0.24666666666666667	0.24666666666666667	0.5059732958538299	0.26001405481377377	0.23401264933239635	Win
1717983.0	-10.0	18.0	2.0	7.0	1.0	2.0	True	False	False	False	False	False	False	False	False	False	False	68.0	64.0	67.0	61.0	64.0	69.0	62.0	66.0	67.0	64.0	66.0	75.0	71.0	72.0	70.0	70.0	72.0	72.0	72.0	70.0	74.0	73.0	0.11775700934579439	0.20934579439252335	0.6728971962616822	0.15000620305283832	0.21652165567672965	0.633472141270432	Defeat
1717984.0	-11.0	-10.0	2.0	3.0	0.0	1.0	True	False	False	False	False	False	False	False	False	False	False	65.0	66.0	63.0	64.0	66.0	66.0	67.0	67.0	63.0	64.0	64.0	68.0	66.0	67.0	65.0	64.0	68.0	64.0	64.0	66.0	67.0	66.0	0.41746111389864526	0.28901154039136984	0.29352734570998495	0.39897698209718674	0.28849104859335045	0.3125319693094629	Win
1717985.0	22.0	-6.0	7.0	2.0	0.0	1.0	True	False	False	False	False	False	False	False	False	False	False	66.0	72.0	70.0	72.0	70.0	72.0	72.0	72.0	70.0	70.0	74.0	67.0	68.0	67.0	65.0	68.0	68.0	67.0	66.0	64.0	65.0	69.0	0.6676557863501484	0.20771513353115725	0.12462908011869436	0.6647398843930636	0.20231213872832374	0.1329479768786127	Draw
1717986.0	6.0	-16.0	5.0	2.0	1.0	0.0	True	False	False	False	False	False	False	False	False	False	False	74.0	68.0	67.0	70.0	70.0	72.0	66.0	76.0	74.0	70.0	62.0	68.0	64.0	59.0	67.0	62.0	67.0	61.0	63.0	66.0	69.0	64.0	0.7809330628803246	0.13387423935091278	0.08519269776876268	0.7758173326414116	0.14322781525687597	0.08095485210171251	Win
1717987.0	0.0	7.0	4.0	6.0	1.0	0.0	True	False	False	False	False	False	False	False	False	False	False	60.0	60.0	67.0	67.0	67.0	66.0	61.0	71.0	66.0	67.0	70.0	60.0	67.0	65.0	64.0	67.0	67.0	69.0	65.0	64.0	69.0	68.0	0.35752979414951247	0.28494041170097506	0.35752979414951247	0.37499999999999994	0.28409090909090906	0.34090909090909083	Defeat
1717988.0	16.0	-9.0	7.0	3.0	1.0	2.0	True	False	False	False	False	False	False	False	False	False	False	72.0	65.0	66.0	60.0	61.0	69.0	62.0	65.0	65.0	64.0	65.0	65.0	66.0	50.0	64.0	66.0	65.0	74.0	67.0	67.0	63.0	64.0	0.6034765496884225	0.2338471630042637	0.16267628730731387	0.6039031212256055	0.24632890471044436	0.14976797406395018	Defeat
1717989.0	-6.0	5.0	2.0	4.0	0.0	0.0	True	False	False	False	False	False	False	False	False	False	False	69.0	61.0	65.0	63.0	65.0	59.0	64.0	63.0	63.0	63.0	69.0	69.0	64.0	69.0	71.0	67.0	67.0	62.0	70.0	69.0	67.0	66.0	0.2241273729332517	0.2614819350887937	0.5143906919779547	0.23355025307302962	0.27476500361532896	0.49168474331164125	Defeat
1717990.0	-1.0	6.0	3.0	6.0	0.0	2.0	True	False	False	False	False	False	False	False	False	False	False	68.0	71.0	72.0	67.0	69.0	71.0	73.0	70.0	70.0	69.0	68.0	71.0	62.0	67.0	62.0	72.0	62.0	71.0	66.0	69.0	65.0	62.0	0.4811372334609076	0.2843083652268999	0.23455440131219243	0.4564841498559078	0.28357348703170027	0.25994236311239194	Draw
1717991.0	-18.0	6.0	1.0	7.0	0.0	1.0	True	False	False	False	False	False	False	False	False	False	False	64.0	64.0	66.0	65.0	64.0	64.0	65.0	63.0	57.0	64.0	64.0	71.0	65.0	69.0	73.0	64.0	68.0	68.0	67.0	69.0	71.0	73.0	0.19865983445013796	0.2621206148994876	0.5392195506503745	0.21539197921296455	0.26647064856918184	0.5181373722178536	Draw
1717992.0	-9.0	1.0	3.0	5.0	1.0	2.0	True	False	False	False	False	False	False	False	False	False	False	68.0	66.0	67.0	65.0	65.0	65.0	68.0	65.0	67.0	64.0	67.0	71.0	63.0	67.0	70.0	67.0	64.0	70.0	68.0	68.0	68.0	68.0	0.32710280373831774	0.27707531610775155	0.3958218801539307	0.3394255874673629	0.28720626631853785	0.3733681462140992	Defeat
1717993.0	4.0	9.0	6.0	6.0	2.0	0.0	True	False	False	False	False	False	False	False	False	False	False	71.0	65.0	72.0	73.0	73.0	68.0	69.0	73.0	71.0	72.0	73.0	74.0	68.0	67.0	70.0	70.0	76.0	66.0	74.0	72.0	70.0	63.0	0.3567060741948635	0.2680391357521402	0.3752547900529964	0.35218562253987984	0.2744976175678475	0.3733167598922726	Win
1717994.0	4.0	-5.0	5.0	2.0	1.0	0.0	True	False	False	False	False	False	False	False	False	False	False	71.0	62.0	67.0	62.0	72.0	72.0	71.0	62.0	70.0	65.0	69.0	69.0	61.0	63.0	65.0	65.0	59.0	64.0	63.0	63.0	68.0	69.0	0.5970774629445346	0.24668726758497875	0.15623526947048655	0.6039488966318234	0.2400309717382888	0.1560201316298877	Win
1717995.0	7.0	-6.0	5.0	4.0	1.0	1.0	True	False	False	False	False	False	False	False	False	False	False	69.0	67.0	64.0	71.0	65.0	69.0	70.0	67.0	69.0	67.0	64.0	60.0	64.0	63.0	65.0	67.0	67.0	71.0	63.0	60.0	66.0	66.0	0.6728971962616822	0.20934579439252335	0.11775700934579439	0.6564044481054366	0.2193163097199341	0.12427924217462932	Win
1717996.0	2.0	-16.0	5.0	1.0	2.0	0.0	True	False	False	False	False	False	False	False	False	False	False	71.0	65.0	67.0	70.0	67.0	68.0	70.0	66.0	68.0	68.0	68.0	64.0	64.0	65.0	65.0	57.0	64.0	64.0	63.0	62.0	65.0	65.0	0.5800611932687404	0.24094849566547683	0.17899031106578275	0.5601138393532957	0.25280813830270366	0.18707802234400076	Defeat
1717997.0	12.0	14.0	6.0	7.0	1.0	2.0	True	False	False	False	False	False	False	False	False	False	False	63.0	67.0	64.0	65.0	67.0	69.0	65.0	67.0	69.0	67.0	69.0	72.0	65.0	65.0	66.0	63.0	64.0	65.0	60.0	68.0	62.0	65.0	0.48143053645116923	0.2682255845942228	0.25034387895460797	0.4915346805024577	0.25942108137629716	0.24904423812124524	Draw
1717998.0	-7.0	-3.0	1.0	2.0	1.0	2.0	True	False	False	False	False	False	False	False	False	False	False	67.0	67.0	69.0	67.0	68.0	67.0	65.0	68.0	64.0	67.0	65.0	68.0	71.0	67.0	70.0	69.0	70.0	70.0	71.0	68.0	73.0	69.0	0.3772968558595345	0.2858309514087382	0.3368721927317272	0.38039502560351124	0.2867593269934162	0.3328456474030724	Defeat
1718000.0	-8.0	22.0	3.0	7.0	0.0	2.0	True	False	False	False	False	False	False	False	False	False	False	65.0	66.0	63.0	64.0	66.0	67.0	74.0	52.0	67.0	63.0	64.0	66.0	72.0	72.0	72.0	70.0	72.0	72.0	67.0	72.0	73.0	74.0	0.11673292374412723	0.19660281893747744	0.6866642573183954	0.12837493632195618	0.20682628629648495	0.6647987773815588	Defeat
1718001.0	22.0	-6.0	7.0	4.0	0.0	0.0	True	False	False	False	False	False	False	False	False	False	False	66.0	72.0	72.0	72.0	70.0	72.0	72.0	70.0	67.0	74.0	63.0	67.0	63.0	67.0	65.0	60.0	68.0	67.0	62.0	66.0	64.0	70.0	0.7935216082037927	0.14405469195084236	0.06242369984536501	0.7840677434530343	0.14928649835345775	0.06664575819350792	Win
1718002.0	9.0	1.0	6.0	5.0	2.0	1.0	True	False	False	False	False	False	False	False	False	False	False	74.0	68.0	67.0	70.0	70.0	74.0	66.0	72.0	77.0	63.0	74.0	71.0	65.0	61.0	70.0	60.0	68.0	67.0	70.0	68.0	65.0	59.0	0.6500776404176282	0.2161921021250311	0.13373025745734066	0.6441717791411044	0.2223926380368098	0.13343558282208587	Draw
1718003.0	12.0	5.0	6.0	5.0	0.0	2.0	True	False	False	False	False	False	False	False	False	False	False	72.0	65.0	65.0	66.0	63.0	64.0	65.0	60.0	68.0	65.0	62.0	71.0	62.0	62.0	67.0	56.0	63.0	69.0	66.0	72.0	65.0	70.0	0.39016393442622954	0.2754098360655738	0.3344262295081967	0.38091260311162156	0.2916362117573353	0.3274511851310431	Win
1718005.0	-1.0	6.0	3.0	5.0	0.0	1.0	True	False	False	False	False	False	False	False	False	False	False	68.0	71.0	70.0	67.0	69.0	70.0	73.0	71.0	70.0	69.0	68.0	69.0	64.0	66.0	69.0	67.0	69.0	70.0	67.0	65.0	64.0	67.0	0.3820549927641099	0.28364688856729375	0.3342981186685962	0.35278154681139756	0.28765264586160105	0.3595658073270013	Draw
1718006.0	-21.0	5.0	1.0	6.0	0.0	1.0	True	False	False	False	False	False	False	False	False	False	False	68.0	64.0	61.0	59.0	69.0	63.0	62.0	62.0	58.0	64.0	60.0	71.0	61.0	69.0	72.0	73.0	73.0	68.0	68.0	72.0	73.0	71.0	0.18771075309104535	0.2502810041213938	0.562008242787561	0.186046511627907	0.23255813953488372	0.5813953488372093	Defeat
1718007.0	-15.0	-10.0	1.0	3.0	2.0	1.0	True	False	False	False	False	False	False	False	False	False	False	64.0	64.0	65.0	65.0	57.0	64.0	64.0	64.0	62.0	65.0	65.0	65.0	66.0	63.0	64.0	66.0	67.0	74.0	52.0	65.0	63.0	64.0	0.4903728275762602	0.2754741472560756	0.23415302516766426	0.4926019487549621	0.2674124864669794	0.23998556477805852	Win
1718008.0	-12.0	-8.0	2.0	1.0	1.0	1.0	True	False	False	False	False	False	False	False	False	False	False	63.0	64.0	67.0	65.0	65.0	68.0	64.0	64.0	65.0	67.0	64.0	67.0	67.0	69.0	67.0	68.0	67.0	67.0	68.0	64.0	69.0	65.0	0.3138041733547351	0.2768860353130016	0.40930979133226325	0.3125319693094629	0.28849104859335045	0.39897698209718674	Draw
1718010.0	3.0	-11.0	4.0	2.0	1.0	0.0	True	False	False	False	False	False	False	False	False	False	False	71.0	69.0	62.0	72.0	72.0	70.0	65.0	71.0	69.0	64.0	72.0	63.0	65.0	67.0	67.0	66.0	64.0	64.0	65.0	64.0	67.0	67.0	0.6515264333581534	0.22338049143708116	0.12509307520476545	0.6487281094209382	0.2224210660871788	0.1288508244918829	Win
1718011.0	5.0	-10.0	4.0	2.0	0.0	0.0	True	False	False	False	False	False	False	False	False	False	False	70.0	71.0	66.0	69.0	67.0	67.0	70.0	69.0	68.0	62.0	64.0	64.0	64.0	65.0	65.0	57.0	64.0	64.0	63.0	62.0	65.0	65.0	0.6869772998805257	0.20310633213859022	0.10991636798088411	0.6674116604369774	0.21579129898655158	0.11679704057647104	Win
1718012.0	-11.0	-2.0	3.0	2.0	0.0	1.0	True	False	False	False	False	False	False	False	False	False	False	67.0	63.0	65.0	67.0	67.0	68.0	71.0	67.0	66.0	70.0	64.0	68.0	70.0	66.0	67.0	61.0	70.0	73.0	71.0	70.0	69.0	70.0	0.29352734570998495	0.28901154039136984	0.41746111389864526	0.29076860512403413	0.28629524196827977	0.422936152907686	Defeat
1718013.0	1.0	-23.0	5.0	0.0	2.0	1.0	True	False	False	False	False	False	False	False	False	False	False	71.0	52.0	67.0	70.0	60.0	68.0	66.0	70.0	68.0	65.0	68.0	68.0	64.0	61.0	59.0	69.0	63.0	62.0	62.0	63.0	58.0	60.0	0.6515264333581534	0.22338049143708116	0.12509307520476545	0.6418691631412705	0.2149446389272153	0.1431861979315142	Defeat
1718014.0	13.0	24.0	6.0	8.0	0.0	1.0	True	False	False	False	False	False	False	False	False	False	False	63.0	67.0	64.0	65.0	67.0	69.0	65.0	65.0	67.0	67.0	69.0	75.0	72.0	72.0	72.0	70.0	72.0	72.0	67.0	74.0	74.0	73.0	0.303508080409933	0.26882144264879776	0.4276704769412692	0.2823250296559905	0.27402135231316727	0.4436536180308422	Win
1718015.0	-6.0	13.0	1.0	7.0	1.0	1.0	True	False	False	False	False	False	False	False	False	False	False	67.0	63.0	67.0	67.0	67.0	68.0	69.0	67.0	65.0	65.0	65.0	72.0	65.0	65.0	66.0	63.0	64.0	68.0	65.0	60.0	65.0	64.0	0.4471544715447154	0.2845528455284553	0.26829268292682923	0.43421052631578944	0.28289473684210525	0.28289473684210525	Draw
1718016.0	-7.0	8.0	3.0	5.0	0.0	3.0	True	False	False	False	False	False	False	False	False	False	False	65.0	59.0	63.0	64.0	66.0	67.0	74.0	65.0	63.0	66.0	64.0	74.0	68.0	67.0	70.0	70.0	66.0	77.0	76.0	72.0	73.0	72.0	0.12565769111730113	0.22438873413803773	0.6499535747446611	0.12478487465904663	0.2161400831276789	0.6590750422132745	Defeat
1718017.0	8.0	-6.0	5.0	1.0	2.0	0.0	True	False	False	False	False	False	False	False	False	False	False	74.0	68.0	73.0	70.0	70.0	66.0	72.0	76.0	72.0	73.0	68.0	67.0	67.0	69.0	67.0	63.0	67.0	68.0	65.0	65.0	67.0	64.0	0.6500776404176282	0.2161921021250311	0.13373025745734066	0.6226415094339622	0.20754716981132074	0.16981132075471697	Draw
1718018.0	17.0	-1.0	7.0	3.0	2.0	1.0	True	False	False	False	False	False	False	False	False	False	False	75.0	72.0	71.0	72.0	70.0	69.0	72.0	74.0	70.0	62.0	73.0	68.0	71.0	66.0	70.0	69.0	71.0	70.0	70.0	73.0	70.0	69.0	0.6104945747546898	0.245804394572283	0.143701030673027	0.6100322159112963	0.2276461683766545	0.16232161571204926	Draw
1718019.0	11.0	11.0	6.0	5.0	1.0	0.0	True	False	False	False	False	False	False	False	False	False	False	72.0	65.0	65.0	66.0	63.0	64.0	64.0	65.0	66.0	65.0	69.0	70.0	66.0	69.0	67.0	67.0	67.0	69.0	71.0	71.0	67.0	69.0	0.2671232876712329	0.28767123287671237	0.4452054794520548	0.27566821185521256	0.2883913600946839	0.4359404280501035	Draw
1718020.0	-2.0	4.0	4.0	6.0	2.0	0.0	True	False	False	False	False	False	False	False	False	False	False	71.0	61.0	67.0	70.0	65.0	70.0	60.0	65.0	68.0	68.0	59.0	71.0	65.0	69.0	72.0	73.0	73.0	69.0	68.0	72.0	72.0	73.0	0.33539731682146534	0.2889576883384932	0.3756449948400412	0.31119311193111926	0.2829028290282903	0.40590405904059046	Draw
1718021.0	-7.0	-10.0	2.0	3.0	0.0	0.0	True	False	False	False	False	False	False	False	False	False	False	69.0	63.0	65.0	63.0	69.0	61.0	64.0	59.0	64.0	71.0	63.0	67.0	63.0	65.0	63.0	67.0	71.0	71.0	67.0	68.0	66.0	66.0	0.39593908629441626	0.2899492385786802	0.3141116751269035	0.3971865949524204	0.29168390566818375	0.311129499379396	Defeat
1718023.0	-12.0	6.0	2.0	5.0	2.0	1.0	True	False	False	False	False	False	False	False	False	False	False	64.0	64.0	65.0	65.0	57.0	64.0	64.0	63.0	64.0	65.0	64.0	71.0	69.0	62.0	72.0	72.0	68.0	65.0	71.0	69.0	64.0	72.0	0.30420841683366734	0.28577154308617236	0.41002004008016035	0.3015157722244982	0.2920934043424826	0.40639082343301935	Defeat
1718024.0	-11.0	16.0	2.0	7.0	1.0	2.0	True	False	False	False	False	False	False	False	False	False	False	63.0	64.0	67.0	66.0	66.0	64.0	65.0	64.0	66.0	67.0	65.0	63.0	67.0	64.0	65.0	67.0	69.0	65.0	65.0	67.0	67.0	69.0	0.23401264933239635	0.26001405481377377	0.5059732958538299	0.2341530251676642	0.27547414725607555	0.4903728275762601	Win
1718025.0	2.0	-7.0	5.0	3.0	3.0	0.0	True	False	False	False	False	False	False	False	False	False	False	71.0	65.0	69.0	72.0	64.0	69.0	68.0	73.0	73.0	72.0	73.0	63.0	66.0	66.0	64.0	67.0	67.0	65.0	65.0	64.0	64.0	66.0	0.7194244604316546	0.18705035971223022	0.09352517985611511	0.7159005275056518	0.18613413715146948	0.09796533534287867	Win
1718026.0	4.0	10.0	5.0	5.0	0.0	1.0	True	False	False	False	False	False	False	False	False	False	False	71.0	72.0	72.0	70.0	64.0	72.0	65.0	71.0	69.0	70.0	68.0	74.0	72.0	76.0	70.0	70.0	66.0	76.0	72.0	77.0	74.0	74.0	0.31269502381343406	0.29315158482509446	0.39415339136147154	0.33844877644131066	0.2737453338863542	0.38780588967233515	Defeat
1718027.0	7.0	15.0	4.0	6.0	0.0	0.0	True	False	False	False	False	False	False	False	False	False	False	70.0	66.0	67.0	69.0	71.0	71.0	69.0	67.0	66.0	68.0	67.0	75.0	71.0	72.0	71.0	70.0	72.0	72.0	72.0	74.0	72.0	73.0	0.3908629441624366	0.26802030456852793	0.34111675126903557	0.3805181347150259	0.27419689119170987	0.34528497409326425	Win
1718028.0	-10.0	9.0	3.0	5.0	0.0	1.0	True	False	False	False	False	False	False	False	False	False	False	67.0	63.0	63.0	65.0	67.0	62.0	67.0	68.0	71.0	66.0	70.0	72.0	63.0	65.0	66.0	65.0	64.0	66.0	65.0	69.0	65.0	64.0	0.3619302949061662	0.28954423592493295	0.34852546916890076	0.36802973977695175	0.2843866171003718	0.3475836431226766	Defeat
1718029.0	-3.0	-8.0	2.0	2.0	0.0	0.0	True	False	False	False	False	False	False	False	False	False	False	68.0	71.0	70.0	66.0	69.0	69.0	73.0	71.0	70.0	69.0	70.0	69.0	61.0	65.0	63.0	65.0	63.0	64.0	69.0	64.0	56.0	71.0	0.6728971962616822	0.20934579439252335	0.11775700934579439	0.6292239571195526	0.23281286413423444	0.137963178746213	Win
1718030.0	11.0	-8.0	6.0	2.0	0.0	2.0	True	False	False	False	False	False	False	False	False	False	False	63.0	65.0	64.0	69.0	67.0	67.0	67.0	69.0	65.0	69.0	67.0	64.0	64.0	64.0	64.0	65.0	64.0	64.0	65.0	65.0	63.0	64.0	0.6515264333581534	0.22338049143708116	0.12509307520476545	0.6468736928072029	0.215126586060594	0.13799972113220327	Win
1718032.0	-9.0	-4.0	3.0	3.0	1.0	2.0	True	False	False	False	False	False	False	False	False	False	False	65.0	66.0	63.0	64.0	66.0	67.0	74.0	58.0	65.0	65.0	64.0	71.0	61.0	67.0	68.0	68.0	65.0	70.0	60.0	67.0	71.0	62.0	0.27631578947368424	0.27631578947368424	0.4473684210526316	0.2823250296559905	0.27402135231316727	0.4436536180308422	Draw
1718034.0	11.0	16.0	6.0	6.0	2.0	0.0	True	False	False	False	False	False	False	False	False	False	False	74.0	72.0	76.0	70.0	70.0	67.0	76.0	72.0	74.0	77.0	74.0	63.0	67.0	64.0	65.0	67.0	69.0	65.0	65.0	70.0	68.0	70.0	0.5791912384161751	0.2502106149957877	0.17059814658803707	0.5865921787709497	0.2346368715083799	0.17877094972067037	Win
1718035.0	4.0	-5.0	6.0	3.0	3.0	0.0	True	False	False	False	False	False	False	False	False	False	False	71.0	65.0	69.0	72.0	64.0	73.0	69.0	68.0	72.0	73.0	73.0	65.0	66.0	50.0	63.0	64.0	58.0	65.0	64.0	74.0	65.0	65.0	0.7274238802868128	0.1787384391561883	0.09383768055699887	0.7194244604316546	0.18705035971223022	0.09352517985611511	Win
1718036.0	10.0	0.0	5.0	3.0	0.0	1.0	True	False	False	False	False	False	False	False	False	False	False	72.0	65.0	65.0	68.0	63.0	64.0	69.0	65.0	64.0	61.0	66.0	68.0	71.0	70.0	66.0	69.0	70.0	73.0	71.0	69.0	69.0	70.0	0.39340623201512787	0.28372934308969827	0.3228644248951739	0.40590405904059046	0.2829028290282903	0.31119311193111926	Win
1718037.0	-2.0	-3.0	3.0	1.0	1.0	0.0	True	False	False	False	False	False	False	False	False	False	False	71.0	52.0	61.0	70.0	67.0	66.0	70.0	68.0	71.0	68.0	68.0	67.0	67.0	69.0	67.0	68.0	65.0	64.0	67.0	68.0	65.0	69.0	0.44715447154471544	0.2682926829268293	0.28455284552845533	0.44365361803084225	0.2740213523131673	0.28232502965599054	Defeat
1718039.0	-13.0	-12.0	2.0	3.0	0.0	1.0	True	False	False	False	False	False	False	False	False	False	False	64.0	64.0	65.0	61.0	57.0	64.0	64.0	65.0	63.0	64.0	65.0	67.0	61.0	63.0	67.0	67.0	70.0	62.0	67.0	66.0	64.0	66.0	0.39215686274509803	0.29411764705882354	0.3137254901960784	0.3974976925443544	0.2747410521997744	0.3277612552558712	Win
1718040.0	-9.0	9.0	2.0	5.0	0.0	3.0	True	False	False	False	False	False	False	False	False	False	False	63.0	66.0	66.0	65.0	67.0	66.0	67.0	65.0	66.0	64.0	65.0	70.0	66.0	67.0	69.0	67.0	67.0	69.0	71.0	71.0	68.0	68.0	0.1705981465880371	0.25021061499578773	0.5791912384161753	0.17786252925370546	0.2457311259426194	0.5764063448036751	Defeat
1718041.0	14.0	12.0	6.0	6.0	2.0	0.0	True	False	False	False	False	False	False	False	False	False	False	75.0	70.0	72.0	72.0	72.0	72.0	72.0	69.0	73.0	73.0	67.0	72.0	63.0	68.0	64.0	65.0	66.0	64.0	69.0	65.0	61.0	61.0	0.605402049053089	0.2502328469419435	0.14436510400496738	0.5841252096143097	0.24594745667970933	0.169927333705981	Win
1718042.0	2.0	-4.0	4.0	2.0	1.0	2.0	True	False	False	False	False	False	False	False	False	False	False	71.0	71.0	72.0	66.0	72.0	68.0	65.0	71.0	69.0	66.0	72.0	71.0	65.0	67.0	61.0	67.0	68.0	66.0	70.0	68.0	62.0	65.0	0.5140093406910212	0.2687534552755911	0.21723720403338773	0.5265957446808511	0.2603723404255319	0.21303191489361703	Win
1718043.0	10.0	-21.0	6.0	1.0	2.0	1.0	True	False	False	False	False	False	False	False	False	False	False	70.0	68.0	66.0	70.0	70.0	70.0	66.0	71.0	69.0	69.0	70.0	68.0	64.0	61.0	59.0	60.0	65.0	63.0	64.0	63.0	63.0	58.0	0.7512991833704529	0.1633259094283593	0.08537490720118782	0.7636967349197565	0.15528500276701715	0.08101826231322634	Win
1718044.0	-16.0	-8.0	2.0	2.0	1.0	1.0	True	False	False	False	False	False	False	False	False	False	False	67.0	61.0	65.0	67.0	67.0	71.0	67.0	62.0	68.0	66.0	70.0	63.0	65.0	66.0	64.0	67.0	66.0	66.0	66.0	67.0	64.0	65.0	0.4903728275762602	0.2754741472560756	0.23415302516766426	0.4885742581520743	0.2592157869640172	0.25220995488390857	Win
1718045.0	-9.0	-9.0	2.0	3.0	1.0	0.0	True	False	False	False	False	False	False	False	False	False	False	69.0	63.0	65.0	63.0	65.0	64.0	59.0	56.0	64.0	63.0	71.0	64.0	64.0	65.0	64.0	61.0	64.0	65.0	63.0	57.0	67.0	66.0	0.43785365853658537	0.27687804878048783	0.28526829268292686	0.40590405904059046	0.2829028290282903	0.31119311193111926	Win
1718046.0	-1.0	15.0	3.0	7.0	0.0	3.0	True	False	False	False	False	False	False	False	False	False	False	68.0	61.0	66.0	70.0	69.0	70.0	71.0	70.0	70.0	62.0	69.0	74.0	68.0	76.0	70.0	70.0	68.0	72.0	74.0	72.0	74.0	77.0	0.24682124158563945	0.28421839940164545	0.468960359012715	0.23355025307302962	0.27476500361532896	0.49168474331164125	Defeat
1718047.0	12.0	-5.0	5.0	3.0	3.0	0.0	True	False	False	False	False	False	False	False	False	False	False	63.0	67.0	64.0	65.0	67.0	67.0	69.0	67.0	65.0	70.0	70.0	65.0	66.0	63.0	50.0	64.0	58.0	74.0	65.0	64.0	65.0	65.0	0.6728971962616822	0.20934579439252335	0.11775700934579439	0.6590750422132745	0.2161400831276789	0.12478487465904663	Win
1718048.0	-2.0	7.0	2.0	7.0	0.0	3.0	True	False	False	False	False	False	False	False	False	False	False	67.0	68.0	67.0	69.0	67.0	67.0	68.0	64.0	67.0	65.0	69.0	71.0	65.0	69.0	72.0	64.0	71.0	68.0	69.0	72.0	73.0	73.0	0.2513863216266174	0.27726432532347506	0.47134935304990755	0.26666666666666666	0.26666666666666666	0.4666666666666667	Win
1717833.0	10.0	-6.0	6.0	3.0	1.0	1.0	True	False	False	False	False	False	False	False	False	False	False	74.0	70.0	72.0	72.0	69.0	71.0	69.0	69.0	72.0	70.0	74.0	68.0	63.0	64.0	66.0	66.0	65.0	64.0	62.0	69.0	64.0	65.0	0.7333822254816987	0.17201146743116208	0.09460630708713914	0.6976744186046512	0.18139534883720934	0.12093023255813955	Win
1717834.0	8.0	6.0	5.0	4.0	0.0	1.0	True	False	False	False	False	False	False	False	False	False	False	74.0	71.0	64.0	70.0	73.0	62.0	59.0	73.0	73.0	73.0	58.0	69.0	64.0	63.0	70.0	68.0	65.0	69.0	66.0	67.0	69.0	65.0	0.5059732958538299	0.26001405481377377	0.23401264933239635	0.5050505050505051	0.25252525252525254	0.2424242424242424	Defeat
1717835.0	11.0	11.0	6.0	7.0	2.0	1.0	True	False	False	False	False	False	False	False	False	False	False	71.0	72.0	73.0	67.0	72.0	72.0	72.0	69.0	69.0	76.0	74.0	67.0	71.0	70.0	70.0	69.0	71.0	73.0	70.0	70.0	62.0	70.0	0.3958218801539307	0.27707531610775155	0.32710280373831774	0.43147208121827413	0.26649746192893403	0.3020304568527919	Draw
1717836.0	10.0	8.0	8.0	6.0	1.0	2.0	True	False	False	False	False	False	False	False	False	False	False	71.0	53.0	68.0	64.0	67.0	67.0	66.0	66.0	64.0	70.0	71.0	72.0	72.0	70.0	70.0	70.0	70.0	71.0	72.0	77.0	73.0	70.0	0.303508080409933	0.26882144264879776	0.4276704769412692	0.28455284552845533	0.2601626016260163	0.4552845528455285	Draw
1717837.0	4.0	-3.0	6.0	3.0	0.0	2.0	True	False	False	False	False	False	False	False	False	False	False	66.0	67.0	57.0	63.0	68.0	66.0	63.0	62.0	64.0	67.0	68.0	68.0	61.0	67.0	64.0	64.0	65.0	68.0	64.0	67.0	67.0	69.0	0.4452054794520548	0.2671232876712329	0.28767123287671237	0.43147208121827413	0.26649746192893403	0.3020304568527919	Defeat
1717838.0	-13.0	-1.0	2.0	1.0	0.0	0.0	True	False	False	False	False	False	False	False	False	False	False	65.0	61.0	61.0	61.0	62.0	66.0	70.0	66.0	63.0	59.0	62.0	70.0	59.0	62.0	62.0	65.0	64.0	63.0	63.0	64.0	66.0	66.0	0.3905325443786982	0.2840236686390532	0.32544378698224846	0.41333333333333333	0.29333333333333333	0.29333333333333333	Draw
1717839.0	-9.0	-6.0	2.0	3.0	0.0	0.0	True	False	False	False	False	False	False	False	False	False	False	68.0	64.0	69.0	63.0	67.0	68.0	66.0	60.0	66.0	57.0	69.0	64.0	64.0	66.0	64.0	66.0	63.0	64.0	58.0	65.0	64.0	64.0	0.35752979414951247	0.28494041170097506	0.35752979414951247	0.3626373626373627	0.27472527472527475	0.3626373626373627	Draw
1717840.0	-14.0	2.0	0.0	4.0	0.0	0.0	True	False	False	False	False	False	False	False	False	False	False	64.0	66.0	65.0	64.0	63.0	64.0	65.0	64.0	65.0	64.0	64.0	54.0	62.0	65.0	64.0	65.0	64.0	72.0	68.0	73.0	61.0	67.0	0.42834645669291344	0.2771653543307087	0.29448818897637796	0.40515851692638366	0.2804943578721118	0.3143471252015046	Defeat
1718049.0	9.0	-5.0	5.0	3.0	1.0	0.0	True	False	False	False	False	False	False	False	False	False	False	72.0	61.0	65.0	68.0	63.0	64.0	69.0	69.0	64.0	62.0	66.0	69.0	65.0	65.0	61.0	63.0	59.0	60.0	63.0	64.0	71.0	56.0	0.5970774629445346	0.24668726758497875	0.15623526947048655	0.6034765496884225	0.2338471630042637	0.16267628730731387	Win
1718050.0	13.0	11.0	7.0	7.0	2.0	0.0	True	False	False	False	False	False	False	False	False	False	False	74.0	72.0	67.0	70.0	70.0	68.0	73.0	76.0	72.0	74.0	72.0	70.0	70.0	67.0	70.0	68.0	68.0	71.0	70.0	69.0	69.0	70.0	0.5140093406910212	0.2687534552755911	0.21723720403338773	0.5185185185185186	0.2592592592592593	0.2222222222222222	Defeat
1718051.0	-4.0	-12.0	2.0	3.0	1.0	0.0	True	False	False	False	False	False	False	False	False	False	False	71.0	53.0	61.0	70.0	67.0	66.0	71.0	67.0	62.0	68.0	62.0	67.0	61.0	67.0	65.0	67.0	71.0	67.0	68.0	62.0	66.0	70.0	0.49022277901846506	0.2600904188681301	0.24968680211340488	0.4926019487549621	0.2674124864669794	0.23998556477805852	Defeat
1718052.0	5.0	3.0	6.0	5.0	2.0	0.0	True	False	False	False	False	False	False	False	False	False	False	71.0	61.0	69.0	72.0	64.0	73.0	71.0	68.0	72.0	73.0	71.0	71.0	72.0	73.0	71.0	66.0	72.0	66.0	71.0	70.0	66.0	68.0	0.4569015166058744	0.2754847379535419	0.26761374544058353	0.49333333333333335	0.2533333333333333	0.2533333333333333	Win
1718053.0	-10.0	14.0	3.0	6.0	0.0	3.0	True	False	False	False	False	False	False	False	False	False	False	64.0	64.0	65.0	65.0	57.0	63.0	67.0	65.0	63.0	66.0	65.0	75.0	69.0	72.0	72.0	70.0	72.0	72.0	73.0	72.0	74.0	67.0	0.13373025745734066	0.2161921021250311	0.6500776404176282	0.1552245752850826	0.20246683732836865	0.6423085873865488	Defeat
1718054.0	-6.0	2.0	3.0	3.0	0.0	2.0	True	False	False	False	False	False	False	False	False	False	False	65.0	66.0	63.0	64.0	66.0	65.0	64.0	58.0	65.0	66.0	64.0	67.0	67.0	69.0	67.0	68.0	67.0	67.0	68.0	64.0	67.0	69.0	0.34793286942284074	0.2762996316004912	0.375767498976668	0.3328456474030724	0.2867593269934162	0.38039502560351124	Defeat
1718055.0	-10.0	-2.0	1.0	3.0	0.0	1.0	True	False	False	False	False	False	False	False	False	False	False	63.0	65.0	66.0	64.0	65.0	66.0	65.0	65.0	67.0	64.0	67.0	68.0	70.0	61.0	66.0	67.0	64.0	71.0	70.0	73.0	69.0	63.0	0.34793286942284074	0.2762996316004912	0.375767498976668	0.3207739307535642	0.26578411405295316	0.4134419551934827	Draw
1718056.0	-19.0	11.0	1.0	5.0	1.0	2.0	True	False	False	False	False	False	False	False	False	False	False	68.0	64.0	69.0	59.0	62.0	65.0	63.0	64.0	63.0	63.0	58.0	63.0	67.0	65.0	65.0	66.0	67.0	69.0	67.0	68.0	71.0	62.0	0.21603160233725618	0.24944449016541848	0.5345239074973253	0.20698494072412688	0.24511374559436078	0.5479013136815124	Draw
1717841.0	6.0	-14.0	5.0	0.0	3.0	0.0	True	False	False	False	False	False	False	False	False	False	False	72.0	72.0	70.0	69.0	70.0	70.0	73.0	58.0	70.0	72.0	70.0	64.0	66.0	65.0	63.0	64.0	64.0	65.0	62.0	67.0	68.0	64.0	0.7297486033519555	0.171159217877095	0.09909217877094974	0.6962025316455694	0.16455696202531644	0.13924050632911392	Draw
1717842.0	8.0	9.0	5.0	7.0	0.0	2.0	True	False	False	False	False	False	False	False	False	False	False	69.0	68.0	67.0	64.0	70.0	63.0	67.0	65.0	69.0	66.0	65.0	71.0	53.0	68.0	67.0	64.0	67.0	66.0	66.0	71.0	70.0	64.0	0.5417770286539851	0.24993980255237178	0.20828316879364314	0.5272060896532281	0.26670425711869183	0.20608965322808007	Win
1717843.0	3.0	2.0	5.0	5.0	0.0	0.0	True	False	False	False	False	False	False	False	False	False	False	68.0	62.0	65.0	64.0	65.0	68.0	73.0	64.0	61.0	72.0	67.0	67.0	63.0	67.0	63.0	68.0	66.0	64.0	68.0	57.0	62.0	68.0	0.39325842696629215	0.2696629213483146	0.33707865168539325	0.43147208121827413	0.26649746192893403	0.3020304568527919	Win
1717844.0	-6.0	-7.0	3.0	2.0	1.0	0.0	True	False	False	False	False	False	False	False	False	False	False	68.0	63.0	64.0	66.0	66.0	62.0	64.0	64.0	64.0	65.0	69.0	68.0	64.0	69.0	63.0	66.0	68.0	66.0	67.0	60.0	69.0	67.0	0.5220012055455093	0.26100060277275466	0.21699819168173598	0.49080935424886923	0.26705803098835534	0.2421326147627755	Draw
1717845.0	-1.0	7.0	1.0	5.0	0.0	0.0	True	False	False	False	False	False	False	False	False	False	False	70.0	59.0	62.0	62.0	65.0	63.0	64.0	64.0	66.0	63.0	66.0	74.0	56.0	73.0	70.0	73.0	68.0	59.0	62.0	68.0	58.0	73.0	0.3134328358208955	0.26865671641791045	0.417910447761194	0.3057324840764331	0.2866242038216561	0.40764331210191085	Win
1717846.0	10.0	-11.0	6.0	2.0	1.0	0.0	True	False	False	False	False	False	False	False	False	False	False	67.0	71.0	70.0	70.0	69.0	71.0	73.0	70.0	68.0	70.0	70.0	65.0	61.0	61.0	61.0	62.0	59.0	66.0	63.0	70.0	68.0	63.0	0.6720287764529735	0.21728413095477203	0.11068709259225445	0.6270096463022509	0.2331189710610933	0.13987138263665597	Win
1717847.0	-1.0	9.0	4.0	5.0	1.0	1.0	True	False	False	False	False	False	False	False	False	False	False	68.0	64.0	65.0	67.0	61.0	64.0	67.0	62.0	68.0	67.0	69.0	71.0	72.0	73.0	67.0	72.0	72.0	72.0	69.0	69.0	76.0	74.0	0.40822528363047	0.28889789303079416	0.3028768233387358	0.41308089500860584	0.28399311531841653	0.3029259896729776	Draw
1717848.0	-6.0	8.0	3.0	6.0	1.0	2.0	True	False	False	False	False	False	False	False	False	False	False	64.0	64.0	66.0	64.0	66.0	65.0	64.0	65.0	65.0	64.0	64.0	74.0	70.0	72.0	72.0	69.0	71.0	60.0	69.0	72.0	70.0	74.0	0.2241273729332517	0.2614819350887937	0.5143906919779547	0.25160287546143384	0.25879152904604624	0.4896055954925198	Draw
1717849.0	8.0	-8.0	6.0	1.0	2.0	0.0	True	False	False	False	False	False	False	False	False	False	False	74.0	70.0	72.0	72.0	69.0	64.0	75.0	69.0	72.0	78.0	74.0	68.0	64.0	69.0	63.0	67.0	68.0	66.0	66.0	66.0	69.0	69.0	0.794066317626527	0.1338568935427574	0.07207678883071553	0.7575757575757576	0.1515151515151515	0.09090909090909091	Win
1717850.0	2.0	-9.0	4.0	2.0	2.0	0.0	True	False	False	False	False	False	False	False	False	False	False	74.0	73.0	70.0	64.0	73.0	72.0	69.0	67.0	73.0	70.0	73.0	64.0	64.0	66.0	65.0	66.0	64.0	63.0	64.0	65.0	64.0	64.0	0.5417770286539851	0.24993980255237178	0.20828316879364314	0.534082923401265	0.23893183415319744	0.22698524244553758	Draw
1717851.0	10.0	10.0	5.0	6.0	3.0	0.0	True	False	False	False	False	False	False	False	False	False	False	71.0	72.0	73.0	67.0	72.0	69.0	72.0	72.0	69.0	69.0	74.0	69.0	64.0	63.0	70.0	68.0	69.0	65.0	68.0	69.0	69.0	65.0	0.34793286942284074	0.2762996316004912	0.375767498976668	0.3575418994413408	0.2849162011173184	0.3575418994413408	Win
1717852.0	6.0	2.0	6.0	2.0	0.0	0.0	True	False	False	False	False	False	False	False	False	False	False	71.0	64.0	68.0	69.0	67.0	66.0	53.0	70.0	62.0	64.0	71.0	70.0	59.0	62.0	62.0	65.0	64.0	63.0	66.0	64.0	66.0	63.0	0.5220012055455093	0.26100060277275466	0.21699819168173598	0.5034013605442177	0.25170068027210885	0.2448979591836734	Draw
1717853.0	-1.0	5.0	4.0	6.0	0.0	0.0	True	False	False	False	False	False	False	False	False	False	False	68.0	67.0	68.0	65.0	64.0	62.0	61.0	64.0	67.0	67.0	69.0	68.0	65.0	64.0	65.0	62.0	73.0	72.0	68.0	67.0	61.0	64.0	0.44715447154471544	0.2682926829268293	0.28455284552845533	0.45379876796714574	0.2669404517453799	0.2792607802874743	Defeat
1717854.0	-1.0	6.0	4.0	5.0	1.0	0.0	True	False	False	False	False	False	False	False	False	False	False	67.0	63.0	57.0	67.0	67.0	63.0	68.0	66.0	68.0	64.0	65.0	72.0	72.0	70.0	70.0	70.0	70.0	70.0	70.0	73.0	71.0	72.0	0.23601059135039718	0.26972639011473964	0.4942630185348632	0.2276384287742546	0.2801703738760057	0.4921911973497396	Win
1717855.0	-12.0	-4.0	2.0	3.0	1.0	2.0	True	False	False	False	False	False	False	False	False	False	False	65.0	61.0	61.0	63.0	62.0	61.0	59.0	70.0	66.0	62.0	63.0	74.0	63.0	64.0	66.0	66.0	67.0	64.0	64.0	64.0	64.0	69.0	0.37499999999999994	0.28409090909090906	0.34090909090909083	0.364592462751972	0.28483786152497814	0.35056967572305	Defeat
1717856.0	-12.0	11.0	0.0	6.0	0.0	3.0	True	False	False	False	False	False	False	False	False	False	False	64.0	54.0	65.0	63.0	64.0	64.0	65.0	60.0	67.0	64.0	68.0	67.0	69.0	70.0	67.0	64.0	67.0	71.0	70.0	73.0	69.0	71.0	0.28526829268292686	0.27687804878048783	0.43785365853658537	0.2944895163839427	0.2808976925508377	0.4246127910652197	Win
1717857.0	4.0	8.0	5.0	6.0	0.0	2.0	True	False	False	False	False	False	False	False	False	False	False	72.0	72.0	70.0	69.0	70.0	70.0	73.0	71.0	72.0	58.0	70.0	74.0	70.0	72.0	72.0	69.0	64.0	75.0	69.0	69.0	72.0	74.0	0.417910447761194	0.26865671641791045	0.3134328358208955	0.40323450134770883	0.2668463611859838	0.32991913746630724	Draw
1717858.0	10.0	-7.0	6.0	3.0	1.0	2.0	True	False	False	False	False	False	False	False	False	False	False	69.0	64.0	67.0	70.0	68.0	69.0	69.0	65.0	68.0	65.0	66.0	68.0	64.0	67.0	67.0	65.0	62.0	61.0	68.0	64.0	69.0	67.0	0.6106870229007634	0.233587786259542	0.15572519083969466	0.5945505198070259	0.25990351294421415	0.14554596724875996	Defeat
1717859.0	6.0	8.0	6.0	5.0	0.0	0.0	True	False	False	False	False	False	False	False	False	False	False	68.0	62.0	64.0	65.0	65.0	73.0	64.0	72.0	68.0	61.0	67.0	71.0	72.0	73.0	67.0	72.0	69.0	72.0	72.0	69.0	71.0	69.0	0.3908629441624366	0.26802030456852793	0.34111675126903557	0.3960290350128096	0.2602476515798463	0.3437233134073442	Draw
1717860.0	-1.0	0.0	4.0	4.0	0.0	1.0	True	False	False	False	False	False	False	False	False	False	False	74.0	63.0	64.0	66.0	66.0	67.0	64.0	64.0	64.0	64.0	69.0	67.0	63.0	67.0	63.0	68.0	66.0	67.0	57.0	64.0	68.0	65.0	0.3908629441624366	0.26802030456852793	0.34111675126903557	0.3955191727703577	0.2675570874623008	0.3369237397673417	Win
1717863.0	-7.0	6.0	2.0	6.0	0.0	2.0	True	False	False	False	False	False	False	False	False	False	False	64.0	64.0	66.0	64.0	66.0	64.0	65.0	64.0	58.0	64.0	64.0	71.0	64.0	61.0	64.0	67.0	67.0	67.0	62.0	64.0	66.0	71.0	0.3774574049803408	0.2948885976408912	0.327653997378768	0.3626373626373627	0.27472527472527475	0.3626373626373627	Draw
1717864.0	-6.0	-12.0	1.0	2.0	1.0	0.0	True	False	False	False	False	False	False	False	False	False	False	68.0	64.0	69.0	63.0	66.0	68.0	66.0	67.0	66.0	60.0	69.0	65.0	61.0	61.0	60.0	62.0	66.0	63.0	59.0	62.0	70.0	62.0	0.4564841498559078	0.28357348703170027	0.25994236311239194	0.4421184844044379	0.27464936152396896	0.283232154071593	Win
1717865.0	2.0	6.0	4.0	6.0	0.0	0.0	True	False	False	False	False	False	False	False	False	False	False	74.0	67.0	73.0	64.0	73.0	72.0	69.0	67.0	73.0	70.0	73.0	68.0	65.0	65.0	64.0	62.0	68.0	73.0	72.0	67.0	64.0	61.0	0.5791912384161751	0.2502106149957877	0.17059814658803707	0.5850860420650096	0.21338432122370937	0.20152963671128105	Defeat
1717866.0	6.0	7.0	4.0	5.0	2.0	0.0	True	False	False	False	False	False	False	False	False	False	False	71.0	72.0	73.0	67.0	59.0	72.0	69.0	72.0	69.0	69.0	74.0	72.0	72.0	70.0	69.0	70.0	71.0	68.0	73.0	71.0	72.0	58.0	0.2938879125170865	0.2686975200156219	0.4374145674672915	0.3129754401217127	0.2836339926103021	0.4033905672679852	Draw
1717868.0	4.0	-6.0	5.0	1.0	2.0	0.0	True	False	False	False	False	False	False	False	False	False	False	71.0	64.0	68.0	61.0	67.0	67.0	67.0	70.0	65.0	67.0	71.0	68.0	64.0	69.0	65.0	67.0	69.0	66.0	68.0	69.0	66.0	66.0	0.6147900930967856	0.25083435798348847	0.13437554891972597	0.6068965517241379	0.22758620689655173	0.16551724137931037	Defeat
1717869.0	-4.0	9.0	4.0	5.0	1.0	2.0	True	False	False	False	False	False	False	False	False	False	False	68.0	64.0	64.0	67.0	61.0	67.0	67.0	68.0	64.0	69.0	67.0	71.0	71.0	70.0	70.0	69.0	71.0	73.0	70.0	70.0	71.0	70.0	0.36170212765957444	0.2765957446808511	0.36170212765957444	0.3626373626373627	0.27472527472527475	0.3626373626373627	Defeat
1717870.0	-1.0	-5.0	4.0	2.0	2.0	0.0	True	False	False	False	False	False	False	False	False	False	False	67.0	68.0	63.0	67.0	68.0	65.0	64.0	67.0	68.0	65.0	68.0	64.0	64.0	66.0	64.0	66.0	64.0	64.0	64.0	65.0	64.0	65.0	0.4603234298608499	0.27754795035727714	0.26212861978187285	0.45379876796714574	0.2792607802874743	0.2669404517453799	Win
1717871.0	-12.0	6.0	2.0	5.0	0.0	1.0	True	False	False	False	False	False	False	False	False	False	False	65.0	61.0	62.0	61.0	62.0	70.0	59.0	63.0	63.0	66.0	62.0	74.0	68.0	72.0	72.0	69.0	71.0	75.0	69.0	69.0	72.0	74.0	0.13373025745734066	0.2161921021250311	0.6500776404176282	0.1514842655115301	0.22168429099248313	0.6268314434959867	Draw
1717872.0	-10.0	0.0	1.0	4.0	1.0	1.0	True	False	False	False	False	False	False	False	False	False	False	64.0	66.0	65.0	63.0	66.0	64.0	64.0	65.0	64.0	65.0	64.0	74.0	66.0	64.0	66.0	66.0	69.0	64.0	64.0	64.0	64.0	69.0	0.3619302949061662	0.28954423592493295	0.34852546916890076	0.3626373626373627	0.27472527472527475	0.3626373626373627	Win
1717873.0	5.0	-6.0	4.0	3.0	1.0	0.0	True	False	False	False	False	False	False	False	False	False	False	73.0	70.0	72.0	70.0	71.0	71.0	72.0	72.0	72.0	68.0	63.0	68.0	64.0	68.0	65.0	67.0	64.0	61.0	62.0	65.0	69.0	68.0	0.6711409395973155	0.2348993288590604	0.09395973154362416	0.6274275470570662	0.24260531819539888	0.1299671347475351	Win
1717874.0	6.0	-8.0	5.0	2.0	3.0	0.0	True	False	False	False	False	False	False	False	False	False	False	74.0	68.0	72.0	66.0	70.0	71.0	76.0	73.0	71.0	74.0	76.0	64.0	66.0	65.0	63.0	66.0	64.0	64.0	65.0	66.0	65.0	64.0	0.8025682182985554	0.12520064205457465	0.07223113964686999	0.7575757575757576	0.1515151515151515	0.09090909090909091	Win
1717875.0	6.0	10.0	6.0	6.0	1.0	0.0	True	False	False	False	False	False	False	False	False	False	False	68.0	63.0	63.0	65.0	65.0	73.0	64.0	68.0	72.0	64.0	66.0	69.0	64.0	69.0	69.0	63.0	68.0	71.0	68.0	69.0	67.0	70.0	0.3141116751269035	0.2899492385786802	0.39593908629441626	0.34914425427872864	0.2743276283618582	0.3765281173594133	Defeat
1717876.0	1.0	0.0	4.0	4.0	1.0	2.0	True	False	False	False	False	False	False	False	False	False	False	74.0	66.0	64.0	66.0	66.0	68.0	64.0	68.0	64.0	65.0	65.0	71.0	64.0	68.0	67.0	67.0	66.0	70.0	67.0	68.0	64.0	68.0	0.3958218801539307	0.27707531610775155	0.32710280373831774	0.3919882755251588	0.28246213971665857	0.32554958475818274	Win
1717877.0	2.0	4.0	2.0	3.0	0.0	0.0	True	False	False	False	False	False	False	False	False	False	False	69.0	59.0	65.0	62.0	65.0	64.0	63.0	69.0	64.0	68.0	66.0	71.0	59.0	73.0	67.0	72.0	69.0	72.0	72.0	69.0	69.0	73.0	0.3967168262653899	0.2777017783857729	0.32558139534883723	0.40323450134770883	0.2668463611859838	0.32991913746630724	Defeat
1717879.0	-6.0	-13.0	2.0	1.0	0.0	1.0	True	False	False	False	False	False	False	False	False	False	False	64.0	64.0	66.0	64.0	65.0	65.0	64.0	64.0	64.0	64.0	64.0	65.0	64.0	63.0	62.0	62.0	61.0	66.0	64.0	60.0	62.0	68.0	0.5433938829374321	0.2685918335662164	0.18801428349635152	0.513293578888413	0.25259447171614013	0.23411194939544697	Win
1717880.0	-3.0	1.0	2.0	4.0	0.0	2.0	True	False	False	False	False	False	False	False	False	False	False	68.0	65.0	68.0	65.0	67.0	65.0	68.0	66.0	66.0	67.0	67.0	74.0	65.0	66.0	73.0	65.0	68.0	75.0	68.0	73.0	72.0	73.0	0.21699819168173598	0.26100060277275466	0.5220012055455093	0.24213261476277548	0.2670580309883553	0.4908093542488691	Defeat
1717881.0	2.0	-16.0	4.0	1.0	2.0	0.0	True	False	False	False	False	False	False	False	False	False	False	74.0	65.0	65.0	73.0	73.0	67.0	68.0	69.0	73.0	68.0	73.0	68.0	64.0	67.0	62.0	61.0	62.0	66.0	69.0	66.0	62.0	62.0	0.7271285034373347	0.18759915388683238	0.0852723426758329	0.6962895098488319	0.19056344480073295	0.11314704535043518	Draw
1717882.0	5.0	1.0	4.0	4.0	3.0	0.0	True	False	False	False	False	False	False	False	False	False	False	71.0	59.0	67.0	72.0	73.0	69.0	65.0	69.0	72.0	73.0	72.0	74.0	68.0	66.0	66.0	64.0	66.0	65.0	63.0	64.0	65.0	68.0	0.5198358413132695	0.24623803009575923	0.23392612859097128	0.5188893946290396	0.23896222121074195	0.2421483841602185	Draw
1717883.0	11.0	11.0	6.0	6.0	1.0	0.0	True	False	False	False	False	False	False	False	False	False	False	69.0	64.0	69.0	69.0	63.0	69.0	68.0	68.0	69.0	67.0	70.0	70.0	71.0	70.0	72.0	69.0	70.0	73.0	71.0	70.0	70.0	68.0	0.5078597339782346	0.26844014510278114	0.22370012091898428	0.4900459418070444	0.2833078101071976	0.2266462480857581	Draw
1717884.0	2.0	10.0	5.0	5.0	0.0	0.0	True	False	False	False	False	False	False	False	False	False	False	68.0	63.0	65.0	63.0	65.0	73.0	72.0	64.0	68.0	64.0	64.0	73.0	72.0	71.0	71.0	70.0	72.0	68.0	72.0	71.0	70.0	73.0	0.2611940298507463	0.26865671641791045	0.4701492537313433	0.2529182879377432	0.2801556420233463	0.4669260700389105	Draw
1717885.0	-3.0	8.0	3.0	6.0	1.0	2.0	True	False	False	False	False	False	False	False	False	False	False	71.0	64.0	68.0	67.0	67.0	68.0	60.0	67.0	68.0	64.0	71.0	74.0	68.0	72.0	66.0	70.0	71.0	76.0	73.0	71.0	74.0	76.0	0.24968680211340483	0.26009041886813006	0.49022277901846495	0.22734026745913816	0.2674591381872214	0.5052005943536404	Defeat
1717886.0	-12.0	1.0	2.0	2.0	0.0	0.0	True	False	False	False	False	False	False	False	False	False	False	68.0	64.0	64.0	67.0	65.0	68.0	62.0	65.0	68.0	64.0	69.0	69.0	59.0	65.0	62.0	65.0	64.0	63.0	69.0	64.0	63.0	66.0	0.4473684210526316	0.27631578947368424	0.27631578947368424	0.41308089500860584	0.28399311531841653	0.3029259896729776	Win
1717887.0	0.0	-4.0	4.0	2.0	0.0	1.0	True	False	False	False	False	False	False	False	False	False	False	67.0	68.0	67.0	68.0	63.0	68.0	64.0	63.0	65.0	65.0	68.0	68.0	66.0	68.0	63.0	67.0	68.0	65.0	65.0	67.0	66.0	65.0	0.5352112676056339	0.26760563380281693	0.1971830985915493	0.5188470066518847	0.2793791574279379	0.20177383592017736	Win
1717888.0	-7.0	1.0	2.0	3.0	1.0	2.0	True	False	False	False	False	False	False	False	False	False	False	64.0	66.0	65.0	63.0	66.0	64.0	64.0	65.0	66.0	65.0	64.0	64.0	64.0	66.0	64.0	65.0	65.0	64.0	64.0	64.0	64.0	64.0	0.36170212765957444	0.2765957446808511	0.36170212765957444	0.3626373626373627	0.27472527472527475	0.3626373626373627	Defeat
1979832.0	-10.0	14.0	1.0	6.0	1.0	1.0	True	False	False	False	False	False	False	False	False	False	False	66.0	65.0	73.0	66.0	64.0	60.0	65.0	65.0	67.0	64.0	68.0	66.0	67.0	72.0	72.0	70.0	72.0	74.0	72.0	66.0	74.0	70.0	0.2160033035799371	0.23382357612528193	0.550173120294781	0.20831208567057624	0.2466853646098929	0.5450025497195309	Win
1979833.0	8.0	8.0	4.0	7.0	1.0	2.0	True	False	False	False	False	False	False	False	False	False	False	67.0	64.0	67.0	67.0	66.0	70.0	67.0	69.0	68.0	68.0	60.0	72.0	68.0	69.0	72.0	72.0	68.0	64.0	70.0	69.0	71.0	70.0	0.36170212765957444	0.2765957446808511	0.36170212765957444	0.3733681462140992	0.28720626631853785	0.3394255874673629	Win
1979834.0	-1.0	-10.0	4.0	2.0	1.0	0.0	True	False	False	False	False	False	False	False	False	False	False	71.0	69.0	73.0	72.0	71.0	61.0	71.0	71.0	67.0	68.0	73.0	65.0	66.0	67.0	68.0	62.0	65.0	65.0	69.0	66.0	63.0	65.0	0.5791912384161751	0.2502106149957877	0.17059814658803707	0.5791912384161751	0.2502106149957877	0.17059814658803707	Win
1979835.0	-11.0	3.0	3.0	4.0	1.0	0.0	True	False	False	False	False	False	False	False	False	False	False	67.0	66.0	67.0	72.0	67.0	71.0	62.0	67.0	68.0	70.0	68.0	72.0	68.0	65.0	67.0	63.0	65.0	67.0	67.0	67.0	70.0	67.0	0.3772968558595345	0.2858309514087382	0.3368721927317272	0.37264742785445426	0.2823086574654956	0.3450439146800502	Win
1979836.0	-8.0	-1.0	1.0	3.0	1.0	1.0	True	False	False	False	False	False	False	False	False	False	False	71.0	57.0	62.0	68.0	67.0	66.0	69.0	68.0	66.0	64.0	69.0	69.0	70.0	70.0	66.0	62.0	71.0	64.0	70.0	68.0	66.0	63.0	0.3958218801539307	0.27707531610775155	0.32710280373831774	0.4049281314168378	0.27392197125256673	0.3211498973305955	Win
1979837.0	-12.0	13.0	3.0	8.0	0.0	1.0	True	False	False	False	False	False	False	False	False	False	False	64.0	64.0	65.0	71.0	67.0	65.0	63.0	67.0	65.0	64.0	69.0	70.0	69.0	65.0	68.0	71.0	70.0	71.0	71.0	68.0	70.0	66.0	0.23401264933239635	0.26001405481377377	0.5059732958538299	0.21992558908639934	0.24596940884663085	0.5341050020669699	Draw
1979838.0	10.0	-8.0	6.0	1.0	3.0	0.0	True	False	False	False	False	False	False	False	False	False	False	74.0	72.0	69.0	72.0	70.0	76.0	72.0	74.0	75.0	69.0	75.0	65.0	66.0	64.0	64.0	63.0	63.0	66.0	63.0	68.0	67.0	62.0	0.7809330628803246	0.13387423935091278	0.08519269776876268	0.7667855148417029	0.1781863482108338	0.05502813694746338	Win
1979839.0	5.0	-9.0	5.0	2.0	2.0	0.0	True	False	False	False	False	False	False	False	False	False	False	72.0	66.0	69.0	68.0	65.0	67.0	69.0	66.0	71.0	65.0	69.0	64.0	63.0	63.0	65.0	65.0	67.0	60.0	62.0	64.0	54.0	63.0	0.562008242787561	0.2502810041213938	0.18771075309104535	0.5502504696305573	0.25281778334376953	0.19693174702567312	Win
1979896.0	5.0	-6.0	5.0	3.0	1.0	0.0	True	False	False	False	False	False	False	False	False	False	False	75.0	74.0	75.0	73.0	72.0	73.0	71.0	77.0	77.0	75.0	76.0	74.0	67.0	68.0	73.0	70.0	67.0	71.0	68.0	66.0	66.0	69.0	0.6480218281036835	0.19645293315143245	0.15552523874488403	0.6490952006294256	0.21243115656963021	0.13847364280094412	Draw
1979897.0	8.0	13.0	5.0	6.0	1.0	0.0	True	False	False	False	False	False	False	False	False	False	False	74.0	70.0	75.0	73.0	70.0	71.0	77.0	71.0	74.0	74.0	70.0	66.0	74.0	72.0	75.0	73.0	74.0	74.0	70.0	76.0	74.0	75.0	0.4452054794520548	0.2671232876712329	0.28767123287671237	0.4359404280501035	0.27566821185521256	0.2883913600946839	Win
1979898.0	2.0	-10.0	4.0	3.0	0.0	2.0	True	False	False	False	False	False	False	False	False	False	False	71.0	71.0	71.0	73.0	69.0	69.0	60.0	66.0	75.0	70.0	74.0	71.0	71.0	72.0	70.0	72.0	71.0	59.0	73.0	70.0	72.0	69.0	0.44715447154471544	0.2682926829268293	0.28455284552845533	0.44365361803084225	0.2740213523131673	0.28232502965599054	Win
1979899.0	12.0	-3.0	7.0	2.0	0.0	2.0	True	False	False	False	False	False	False	False	False	False	False	67.0	69.0	74.0	68.0	70.0	68.0	73.0	72.0	66.0	71.0	71.0	70.0	61.0	72.0	61.0	72.0	68.0	70.0	71.0	72.0	66.0	64.0	0.5078597339782346	0.26844014510278114	0.22370012091898428	0.49022277901846506	0.2600904188681301	0.24968680211340488	Win
1979900.0	0.0	2.0	3.0	4.0	2.0	1.0	True	False	False	False	False	False	False	False	False	False	False	72.0	71.0	65.0	70.0	70.0	70.0	69.0	70.0	65.0	70.0	71.0	72.0	57.0	64.0	68.0	69.0	70.0	70.0	70.0	68.0	72.0	64.0	0.4701492537313433	0.26865671641791045	0.2611940298507463	0.4569015166058744	0.2754847379535419	0.26761374544058353	Win
1979901.0	-8.0	-6.0	3.0	2.0	0.0	0.0	True	False	False	False	False	False	False	False	False	False	False	71.0	66.0	68.0	62.0	66.0	67.0	65.0	66.0	70.0	63.0	63.0	73.0	64.0	67.0	67.0	68.0	68.0	62.0	67.0	64.0	68.0	66.0	0.48	0.25999999999999995	0.25999999999999995	0.4798073360503891	0.26732123008521674	0.2528714338643942	Draw
1979902.0	-11.0	1.0	1.0	4.0	1.0	1.0	True	False	False	False	False	False	False	False	False	False	False	67.0	66.0	60.0	67.0	68.0	65.0	70.0	65.0	66.0	63.0	65.0	67.0	64.0	73.0	70.0	66.0	71.0	69.0	69.0	67.0	66.0	64.0	0.30420841683366734	0.28577154308617236	0.41002004008016035	0.31097560975609756	0.27439024390243905	0.4146341463414634	Draw
1979903.0	5.0	-9.0	4.0	3.0	0.0	0.0	True	False	False	False	False	False	False	False	False	False	False	66.0	65.0	75.0	66.0	64.0	69.0	62.0	65.0	69.0	60.0	69.0	58.0	66.0	68.0	59.0	66.0	66.0	65.0	63.0	71.0	62.0	64.0	0.5389221556886228	0.251497005988024	0.20958083832335334	0.5193426908592949	0.2526532009585758	0.22800410818212943	Defeat
1979904.0	8.0	11.0	5.0	7.0	1.0	0.0	True	False	False	False	False	False	False	False	False	False	False	66.0	75.0	74.0	73.0	72.0	70.0	77.0	74.0	74.0	70.0	74.0	67.0	69.0	74.0	68.0	70.0	68.0	70.0	71.0	66.0	72.0	71.0	0.6104945747546898	0.245804394572283	0.143701030673027	0.6222222222222222	0.2222222222222222	0.15555555555555556	Win
1979905.0	-11.0	-9.0	3.0	1.0	0.0	0.0	True	False	False	False	False	False	False	False	False	False	False	70.0	71.0	72.0	69.0	70.0	75.0	70.0	61.0	72.0	62.0	70.0	67.0	66.0	60.0	68.0	67.0	66.0	65.0	65.0	65.0	69.0	66.0	0.6728971962616822	0.20934579439252335	0.11775700934579439	0.6690140845070423	0.19718309859154928	0.13380281690140844	Defeat
1979906.0	-7.0	3.0	2.0	4.0	2.0	0.0	True	False	False	False	False	False	False	False	False	False	False	74.0	64.0	60.0	73.0	70.0	67.0	69.0	66.0	68.0	71.0	68.0	66.0	65.0	75.0	66.0	64.0	62.0	69.0	64.0	65.0	69.0	65.0	0.5143906919779547	0.2614819350887937	0.2241273729332517	0.4984802431610942	0.2741641337386018	0.22735562310030397	Win
1979907.0	0.0	6.0	4.0	5.0	1.0	1.0	True	False	False	False	False	False	False	False	False	False	False	72.0	68.0	60.0	68.0	64.0	70.0	67.0	68.0	68.0	72.0	70.0	74.0	74.0	74.0	73.0	72.0	73.0	77.0	71.0	77.0	76.0	75.0	0.2085040983606557	0.28432377049180324	0.5071721311475409	0.2496662216288385	0.2496662216288385	0.5006675567423231	Defeat
1979908.0	-4.0	10.0	2.0	5.0	0.0	1.0	True	False	False	False	False	False	False	False	False	False	False	73.0	64.0	67.0	67.0	66.0	67.0	68.0	62.0	64.0	68.0	72.0	74.0	71.0	71.0	71.0	75.0	73.0	77.0	74.0	73.0	74.0	70.0	0.16374899003501212	0.24777807702666305	0.5884729329383248	0.16267628730731387	0.2338471630042637	0.6034765496884225	Defeat
1979909.0	-5.0	-6.0	2.0	3.0	1.0	0.0	True	False	False	False	False	False	False	False	False	False	False	70.0	70.0	61.0	72.0	72.0	69.0	68.0	71.0	71.0	70.0	68.0	71.0	68.0	66.0	66.0	62.0	70.0	65.0	66.0	67.0	69.0	64.0	0.5223880597014926	0.26865671641791045	0.208955223880597	0.5198776758409787	0.25993883792048933	0.22018348623853212	Defeat
1979910.0	0.0	1.0	3.0	3.0	1.0	1.0	True	False	False	False	False	False	False	False	False	False	False	67.0	64.0	73.0	68.0	70.0	71.0	64.0	67.0	69.0	68.0	69.0	72.0	71.0	70.0	65.0	70.0	65.0	69.0	70.0	70.0	70.0	71.0	0.42767047694126925	0.2688214426487978	0.30350808040993305	0.415347137637028	0.2831912302070646	0.30146163215590743	Win
1979911.0	-7.0	5.0	4.0	5.0	0.0	2.0	True	False	False	False	False	False	False	False	False	False	False	58.0	66.0	68.0	64.0	66.0	65.0	62.0	66.0	64.0	62.0	72.0	71.0	71.0	72.0	73.0	74.0	69.0	75.0	61.0	68.0	74.0	71.0	0.26865671641791045	0.2611940298507463	0.4701492537313433	0.25999999999999995	0.25999999999999995	0.48	Defeat
1979912.0	9.0	10.0	5.0	6.0	0.0	0.0	True	False	False	False	False	False	False	False	False	False	False	74.0	73.0	74.0	73.0	72.0	76.0	71.0	77.0	77.0	75.0	76.0	66.0	75.0	74.0	73.0	72.0	70.0	74.0	77.0	68.0	70.0	74.0	0.5059732958538299	0.26001405481377377	0.23401264933239635	0.4915346805024577	0.25942108137629716	0.24904423812124524	Win
1979913.0	11.0	8.0	6.0	6.0	2.0	0.0	True	False	False	False	False	False	False	False	False	False	False	75.0	75.0	71.0	71.0	71.0	78.0	73.0	67.0	74.0	75.0	71.0	67.0	69.0	74.0	68.0	70.0	68.0	72.0	66.0	70.0	70.0	71.0	0.6728971962616822	0.20934579439252335	0.11775700934579439	0.6440716135570318	0.21225087264947637	0.1436775137934917	Draw
1979914.0	4.0	-4.0	5.0	2.0	2.0	0.0	True	False	False	False	False	False	False	False	False	False	False	71.0	71.0	72.0	73.0	74.0	68.0	69.0	61.0	71.0	74.0	75.0	73.0	64.0	67.0	67.0	66.0	68.0	67.0	62.0	68.0	72.0	65.0	0.6487025948103793	0.20758483033932135	0.14371257485029942	0.6238532110091742	0.22018348623853212	0.15596330275229356	Defeat
1979915.0	-2.0	-1.0	3.0	4.0	1.0	0.0	True	False	False	False	False	False	False	False	False	False	False	74.0	68.0	73.0	70.0	64.0	68.0	68.0	67.0	71.0	69.0	68.0	72.0	68.0	60.0	64.0	68.0	70.0	56.0	69.0	67.0	64.0	68.0	0.5059732958538299	0.26001405481377377	0.23401264933239635	0.5029554003224073	0.2584631918323482	0.23858140784524454	Defeat
1979916.0	-2.0	-13.0	2.0	2.0	0.0	3.0	True	False	False	False	False	False	False	False	False	False	False	72.0	71.0	70.0	65.0	70.0	70.0	68.0	70.0	65.0	71.0	70.0	61.0	70.0	72.0	69.0	72.0	75.0	70.0	61.0	72.0	70.0	73.0	0.375767498976668	0.2762996316004912	0.34793286942284074	0.39643744821872406	0.28231151615575806	0.32125103562551777	Defeat
1979917.0	-5.0	-7.0	4.0	4.0	1.0	1.0	True	False	False	False	False	False	False	False	False	False	False	71.0	66.0	68.0	62.0	66.0	67.0	66.0	65.0	64.0	70.0	69.0	58.0	66.0	68.0	64.0	66.0	65.0	66.0	65.0	65.0	72.0	62.0	0.5239520958083832	0.25149700598802394	0.2245508982035928	0.5327281493673832	0.25196601659268125	0.2153058340399355	Defeat
1979918.0	-8.0	-4.0	2.0	2.0	0.0	3.0	True	False	False	False	False	False	False	False	False	False	False	67.0	66.0	60.0	67.0	68.0	65.0	70.0	65.0	66.0	69.0	66.0	70.0	61.0	72.0	70.0	72.0	72.0	71.0	70.0	71.0	66.0	68.0	0.3251999676819907	0.2675931162640381	0.4072069160539711	0.33844877644131066	0.2737453338863542	0.38780588967233515	Defeat
1979919.0	-1.0	2.0	3.0	4.0	1.0	1.0	True	False	False	False	False	False	False	False	False	False	False	66.0	65.0	61.0	75.0	64.0	69.0	64.0	65.0	65.0	69.0	65.0	67.0	64.0	70.0	73.0	68.0	69.0	71.0	69.0	69.0	64.0	68.0	0.3752547900529964	0.2680391357521402	0.3567060741948635	0.37371663244353187	0.2669404517453799	0.3593429158110883	Win
1979920.0	5.0	-8.0	5.0	3.0	1.0	2.0	True	False	False	False	False	False	False	False	False	False	False	66.0	75.0	74.0	73.0	72.0	70.0	76.0	74.0	74.0	75.0	71.0	71.0	66.0	68.0	62.0	66.0	64.0	62.0	67.0	65.0	63.0	65.0	0.6880733944954128	0.1871559633027523	0.12477064220183487	0.7006666949764322	0.18637734086373098	0.11295596415983696	Win
1979921.0	-11.0	0.0	3.0	3.0	2.0	1.0	True	False	False	False	False	False	False	False	False	False	False	61.0	72.0	69.0	59.0	70.0	70.0	73.0	72.0	75.0	70.0	61.0	74.0	68.0	73.0	70.0	64.0	68.0	71.0	68.0	67.0	69.0	68.0	0.5078597339782346	0.26844014510278114	0.22370012091898428	0.49022277901846495	0.24968680211340483	0.26009041886813006	Win
1979922.0	7.0	1.0	5.0	5.0	0.0	0.0	True	False	False	False	False	False	False	False	False	False	False	67.0	69.0	74.0	68.0	70.0	72.0	66.0	68.0	70.0	70.0	71.0	71.0	64.0	72.0	73.0	73.0	72.0	75.0	61.0	71.0	74.0	68.0	0.41002004008016035	0.28577154308617236	0.30420841683366734	0.4146341463414634	0.27439024390243905	0.31097560975609756	Win
1979923.0	-2.0	-2.0	4.0	3.0	0.0	2.0	True	False	False	False	False	False	False	False	False	False	False	72.0	56.0	68.0	60.0	64.0	68.0	67.0	70.0	68.0	70.0	72.0	66.0	65.0	61.0	75.0	64.0	65.0	64.0	60.0	69.0	69.0	65.0	0.47134935304990755	0.27726432532347506	0.2513863216266174	0.46646341463414637	0.25914634146341464	0.27439024390243905	Win
1979924.0	2.0	-8.0	3.0	2.0	2.0	0.0	True	False	False	False	False	False	False	False	False	False	False	73.0	64.0	67.0	67.0	66.0	65.0	62.0	68.0	67.0	68.0	72.0	67.0	66.0	60.0	75.0	67.0	65.0	65.0	70.0	69.0	63.0	66.0	0.5503778337531485	0.24622166246851382	0.20340050377833752	0.5265957446808511	0.2603723404255319	0.21303191489361703	Draw
1979925.0	-3.0	10.0	3.0	5.0	0.0	0.0	True	False	False	False	False	False	False	False	False	False	False	70.0	72.0	72.0	70.0	61.0	71.0	66.0	70.0	68.0	71.0	72.0	75.0	71.0	75.0	71.0	73.0	67.0	73.0	74.0	78.0	70.0	75.0	0.24591988130563794	0.2748516320474777	0.4792284866468843	0.2522099548839085	0.25921578696401715	0.48857425815207417	Defeat
1979926.0	0.0	9.0	3.0	5.0	0.0	3.0	True	False	False	False	False	False	False	False	False	False	False	67.0	64.0	70.0	73.0	68.0	71.0	69.0	69.0	67.0	69.0	68.0	74.0	74.0	74.0	73.0	72.0	73.0	77.0	75.0	77.0	76.0	76.0	0.187614960147149	0.26057633353770693	0.5518087063151441	0.20773591197065688	0.26708902967655884	0.5251750583527843	Draw
1979927.0	-6.0	-3.0	4.0	2.0	0.0	2.0	True	False	False	False	False	False	False	False	False	False	False	58.0	66.0	68.0	64.0	66.0	65.0	65.0	66.0	61.0	62.0	72.0	68.0	71.0	70.0	58.0	70.0	68.0	70.0	67.0	70.0	71.0	65.0	0.34090909090909083	0.28409090909090906	0.37499999999999994	0.3591549295774647	0.27464788732394363	0.3661971830985915	Defeat
1979928.0	9.0	4.0	5.0	3.0	1.0	1.0	True	False	False	False	False	False	False	False	False	False	False	74.0	74.0	74.0	73.0	72.0	75.0	71.0	73.0	76.0	73.0	76.0	73.0	64.0	67.0	67.0	68.0	62.0	67.0	68.0	65.0	68.0	68.0	0.783132530120482	0.14457831325301207	0.07228915662650603	0.7775354416575792	0.16226826608505998	0.06019629225736096	Win
1979929.0	0.0	-4.0	5.0	3.0	1.0	0.0	True	False	False	False	False	False	False	False	False	False	False	71.0	71.0	72.0	73.0	73.0	61.0	69.0	75.0	71.0	74.0	72.0	70.0	72.0	72.0	70.0	61.0	71.0	66.0	70.0	68.0	66.0	72.0	0.5223880597014926	0.26865671641791045	0.208955223880597	0.511916028564054	0.26765895207777685	0.22042501935816916	Defeat
1979930.0	-3.0	-6.0	2.0	4.0	1.0	1.0	True	False	False	False	False	False	False	False	False	False	False	74.0	67.0	68.0	70.0	67.0	68.0	71.0	68.0	64.0	69.0	68.0	60.0	66.0	68.0	64.0	66.0	65.0	65.0	65.0	72.0	62.0	61.0	0.6129214075959531	0.21657500083644532	0.1705035915676015	0.6034765496884225	0.2338471630042637	0.16267628730731387	Win
1979931.0	3.0	1.0	5.0	3.0	2.0	1.0	True	False	False	False	False	False	False	False	False	False	False	72.0	60.0	64.0	68.0	66.0	68.0	67.0	70.0	68.0	72.0	70.0	67.0	66.0	73.0	68.0	65.0	71.0	69.0	69.0	64.0	69.0	68.0	0.4689603590127151	0.2842183994016455	0.2468212415856395	0.4798073360503891	0.26732123008521674	0.2528714338643942	Draw
1979932.0	-2.0	8.0	3.0	6.0	2.0	0.0	True	False	False	False	False	False	False	False	False	False	False	68.0	71.0	70.0	58.0	70.0	68.0	70.0	67.0	70.0	71.0	65.0	70.0	69.0	74.0	67.0	70.0	66.0	72.0	68.0	70.0	70.0	71.0	0.44715447154471544	0.2682926829268293	0.28455284552845533	0.4243156199677939	0.2745571658615137	0.30112721417069244	Draw
1979933.0	-6.0	11.0	3.0	6.0	0.0	1.0	True	False	False	False	False	False	False	False	False	False	False	71.0	66.0	68.0	62.0	66.0	67.0	62.0	63.0	70.0	63.0	63.0	75.0	71.0	75.0	73.0	71.0	73.0	78.0	73.0	70.0	66.0	68.0	0.187614960147149	0.26057633353770693	0.5518087063151441	0.20403644185752245	0.2502847020118942	0.5456788561305833	Defeat
1979934.0	-9.0	7.0	1.0	6.0	0.0	3.0	True	False	False	False	False	False	False	False	False	False	False	67.0	66.0	60.0	67.0	75.0	65.0	65.0	65.0	68.0	63.0	69.0	68.0	75.0	73.0	74.0	67.0	70.0	76.0	74.0	74.0	75.0	71.0	0.18739155581260844	0.23423944476576056	0.578368999421631	0.19620397896181108	0.2389663846329751	0.5648296364052138	Defeat
1979935.0	-6.0	-11.0	3.0	3.0	0.0	1.0	True	False	False	False	False	False	False	False	False	False	False	66.0	65.0	75.0	66.0	64.0	69.0	65.0	69.0	64.0	65.0	69.0	61.0	69.0	72.0	72.0	70.0	72.0	75.0	61.0	70.0	70.0	73.0	0.27548473795354195	0.2676137454405836	0.4569015166058745	0.28767123287671237	0.2671232876712329	0.4452054794520548	Win
1979936.0	8.0	-3.0	6.0	4.0	1.0	1.0	True	False	False	False	False	False	False	False	False	False	False	68.0	75.0	74.0	73.0	72.0	70.0	74.0	76.0	71.0	75.0	74.0	71.0	64.0	72.0	73.0	73.0	61.0	75.0	69.0	68.0	69.0	72.0	0.6264014466546112	0.21699819168173598	0.1566003616636528	0.6106870229007634	0.233587786259542	0.15572519083969466	Win
1979937.0	-13.0	13.0	2.0	6.0	2.0	0.0	True	False	False	False	False	False	False	False	False	False	False	61.0	70.0	72.0	69.0	72.0	67.0	72.0	70.0	75.0	69.0	73.0	74.0	73.0	74.0	73.0	71.0	71.0	77.0	75.0	76.0	74.0	76.0	0.3039936419630439	0.27717067355454006	0.41883568448241604	0.2920353982300885	0.2831858407079646	0.4247787610619469	Win
1979938.0	12.0	0.0	6.0	3.0	0.0	1.0	True	False	False	False	False	False	False	False	False	False	False	75.0	71.0	75.0	73.0	71.0	73.0	78.0	75.0	68.0	66.0	75.0	68.0	71.0	70.0	58.0	70.0	68.0	70.0	67.0	70.0	71.0	70.0	0.6264014466546112	0.21699819168173598	0.1566003616636528	0.6104328523862376	0.2197558268590455	0.16981132075471697	Defeat
1979939.0	6.0	-6.0	5.0	3.0	0.0	0.0	True	False	False	False	False	False	False	False	False	False	False	70.0	69.0	74.0	68.0	67.0	70.0	66.0	68.0	71.0	72.0	71.0	71.0	66.0	68.0	62.0	66.0	70.0	67.0	63.0	63.0	66.0	65.0	0.5959637003927942	0.23391575240417176	0.17012054720303402	0.5959637003927942	0.23391575240417176	0.17012054720303402	Win
1979940.0	2.0	3.0	3.0	5.0	0.0	0.0	True	False	False	False	False	False	False	False	False	False	False	73.0	67.0	64.0	67.0	68.0	66.0	68.0	62.0	68.0	68.0	65.0	72.0	60.0	68.0	64.0	66.0	68.0	67.0	70.0	68.0	72.0	70.0	0.3411487662537115	0.2759291491757961	0.3829220845704924	0.3411167512690355	0.2680203045685279	0.39086294416243655	Draw
1979941.0	-4.0	-4.0	3.0	4.0	1.0	0.0	True	False	False	False	False	False	False	False	False	False	False	70.0	61.0	72.0	70.0	72.0	67.0	70.0	71.0	72.0	66.0	71.0	66.0	65.0	66.0	75.0	64.0	69.0	64.0	65.0	69.0	65.0	66.0	0.562008242787561	0.2502810041213938	0.18771075309104535	0.5583308845136645	0.24537173082574198	0.1962973846605936	Draw
1979942.0	1.0	1.0	3.0	3.0	3.0	0.0	True	False	False	False	False	False	False	False	False	False	False	67.0	66.0	73.0	70.0	68.0	71.0	69.0	69.0	69.0	68.0	64.0	74.0	67.0	68.0	70.0	67.0	68.0	71.0	68.0	64.0	69.0	68.0	0.41883568448241604	0.27717067355454006	0.3039936419630439	0.4146341463414634	0.27439024390243905	0.31097560975609756	Win
1979943.0	-9.0	-10.0	3.0	1.0	1.0	0.0	True	False	False	False	False	False	False	False	False	False	False	60.0	66.0	68.0	64.0	66.0	65.0	65.0	66.0	72.0	61.0	62.0	67.0	66.0	60.0	67.0	68.0	67.0	65.0	68.0	66.0	69.0	66.0	0.491838642410297	0.26094772416768536	0.2472136334220177	0.48857425815207417	0.2522099548839085	0.25921578696401715	Draw
1979944.0	11.0	4.0	7.0	5.0	1.0	1.0	True	False	False	False	False	False	False	False	False	False	False	69.0	76.0	73.0	73.0	70.0	74.0	74.0	74.0	76.0	74.0	75.0	72.0	64.0	68.0	59.0	69.0	70.0	70.0	68.0	67.0	70.0	72.0	0.6690140845070423	0.19718309859154928	0.13380281690140844	0.6440716135570318	0.21225087264947637	0.1436775137934917	Win
1979945.0	-12.0	3.0	3.0	4.0	1.0	2.0	True	False	False	False	False	False	False	False	False	False	False	63.0	72.0	72.0	69.0	72.0	75.0	72.0	70.0	67.0	72.0	62.0	69.0	66.0	70.0	73.0	68.0	69.0	71.0	69.0	69.0	67.0	68.0	0.5220012055455093	0.26100060277275466	0.21699819168173598	0.5263422144865444	0.25321328156379697	0.2204445039496586	Draw
1979946.0	10.0	-10.0	6.0	1.0	1.0	0.0	True	False	False	False	False	False	False	False	False	False	False	75.0	71.0	74.0	72.0	73.0	69.0	78.0	73.0	73.0	70.0	67.0	67.0	66.0	60.0	67.0	68.0	65.0	65.0	63.0	66.0	67.0	66.0	0.718358038768529	0.17787913340935005	0.10376282782212086	0.7177033492822966	0.18660287081339713	0.09569377990430622	Win
1979947.0	-1.0	8.0	2.0	5.0	0.0	2.0	True	False	False	False	False	False	False	False	False	False	False	74.0	71.0	70.0	73.0	68.0	66.0	66.0	68.0	68.0	70.0	64.0	70.0	72.0	68.0	74.0	67.0	70.0	66.0	66.0	73.0	70.0	71.0	0.41883568448241604	0.27717067355454006	0.3039936419630439	0.41651705565529623	0.26032315978456017	0.32315978456014366	Win
1979948.0	2.0	1.0	3.0	4.0	0.0	3.0	True	False	False	False	False	False	False	False	False	False	False	73.0	64.0	67.0	67.0	66.0	64.0	68.0	60.0	62.0	62.0	69.0	72.0	62.0	70.0	58.0	70.0	70.0	65.0	67.0	70.0	72.0	70.0	0.3619302949061662	0.28954423592493295	0.34852546916890076	0.35183443085606775	0.28253370962684227	0.36563185951709004	Defeat
1979949.0	2.0	11.0	4.0	5.0	0.0	3.0	True	False	False	False	False	False	False	False	False	False	False	70.0	61.0	72.0	70.0	72.0	67.0	63.0	69.0	61.0	72.0	71.0	74.0	73.0	74.0	73.0	73.0	73.0	77.0	75.0	77.0	74.0	76.0	0.22370012091898434	0.2684401451027812	0.5078597339782346	0.2503438789546079	0.26822558459422274	0.4814305364511692	Draw
1979951.0	-9.0	-6.0	3.0	3.0	1.0	0.0	True	False	False	False	False	False	False	False	False	False	False	62.0	66.0	68.0	64.0	66.0	65.0	67.0	65.0	66.0	72.0	62.0	69.0	62.0	75.0	66.0	64.0	63.0	65.0	64.0	65.0	69.0	69.0	0.417910447761194	0.26865671641791045	0.3134328358208955	0.4233870967741936	0.26612903225806456	0.31048387096774194	Win
1979953.0	-2.0	15.0	4.0	7.0	1.0	1.0	True	False	False	False	False	False	False	False	False	False	False	72.0	66.0	73.0	73.0	72.0	64.0	70.0	70.0	70.0	73.0	75.0	75.0	72.0	72.0	74.0	73.0	74.0	78.0	73.0	75.0	76.0	69.0	0.3236831523924407	0.268194611982308	0.40812223562525135	0.32315978456014366	0.26032315978456017	0.41651705565529623	Defeat
1979954.0	0.0	8.0	3.0	7.0	1.0	1.0	True	False	False	False	False	False	False	False	False	False	False	74.0	64.0	73.0	68.0	70.0	66.0	66.0	71.0	68.0	70.0	68.0	69.0	76.0	73.0	72.0	70.0	75.0	71.0	72.0	75.0	74.0	72.0	0.25999999999999995	0.25999999999999995	0.48	0.25999999999999995	0.25999999999999995	0.48	Defeat
1979955.0	-1.0	-11.0	4.0	3.0	1.0	1.0	True	False	False	False	False	False	False	False	False	False	False	72.0	68.0	63.0	64.0	69.0	68.0	70.0	70.0	69.0	72.0	69.0	63.0	72.0	72.0	69.0	70.0	72.0	59.0	75.0	73.0	71.0	67.0	0.36016931568245014	0.2837697638710213	0.3560609204465287	0.3591549295774647	0.27464788732394363	0.3661971830985915	Defeat
1979956.0	3.0	-9.0	4.0	3.0	1.0	2.0	True	False	False	False	False	False	False	False	False	False	False	69.0	66.0	70.0	73.0	68.0	69.0	71.0	65.0	66.0	69.0	68.0	62.0	66.0	68.0	64.0	66.0	67.0	66.0	65.0	65.0	72.0	62.0	0.5521115846571096	0.25029058504455637	0.19759783029833397	0.5682242990654205	0.23439252336448596	0.19738317757009344	Win
1979957.0	2.0	-3.0	4.0	3.0	1.0	1.0	True	False	False	False	False	False	False	False	False	False	False	68.0	65.0	70.0	70.0	67.0	71.0	71.0	68.0	70.0	70.0	70.0	70.0	72.0	72.0	71.0	70.0	72.0	70.0	61.0	67.0	66.0	71.0	0.4283464566929133	0.2944881889763779	0.27716535433070866	0.43398484244116475	0.2744315915436777	0.29158356601515756	Defeat
1979958.0	-12.0	9.0	1.0	5.0	1.0	2.0	True	False	False	False	False	False	False	False	False	False	False	67.0	66.0	67.0	65.0	75.0	68.0	62.0	69.0	66.0	67.0	66.0	70.0	69.0	74.0	68.0	70.0	72.0	68.0	70.0	73.0	71.0	71.0	0.2845528455284553	0.26829268292682923	0.4471544715447154	0.2918991725995767	0.25245333846449874	0.45564748893592466	Defeat
1979959.0	-6.0	2.0	3.0	3.0	1.0	0.0	True	False	False	False	False	False	False	False	False	False	False	69.0	63.0	75.0	64.0	64.0	65.0	66.0	65.0	69.0	69.0	68.0	73.0	67.0	64.0	67.0	62.0	68.0	68.0	64.0	68.0	65.0	68.0	0.4701492537313433	0.26865671641791045	0.2611940298507463	0.48143053645116923	0.2682255845942228	0.25034387895460797	Defeat
1979960.0	12.0	3.0	8.0	4.0	1.0	0.0	True	False	False	False	False	False	False	False	False	False	False	69.0	76.0	73.0	72.0	67.0	71.0	74.0	76.0	73.0	72.0	75.0	68.0	67.0	70.0	58.0	70.0	67.0	69.0	63.0	65.0	70.0	70.0	0.6487025948103793	0.20758483033932135	0.14371257485029942	0.6487025948103793	0.20758483033932135	0.14371257485029942	Win
1979961.0	16.0	-4.0	8.0	3.0	1.0	1.0	True	False	False	False	False	False	False	False	False	False	False	75.0	68.0	74.0	71.0	72.0	74.0	78.0	73.0	69.0	76.0	70.0	72.0	63.0	68.0	66.0	69.0	64.0	70.0	70.0	69.0	72.0	67.0	0.6480218281036835	0.19645293315143245	0.15552523874488403	0.6479019245504124	0.2028214720331726	0.14927660341641502	Draw
1979962.0	-5.0	11.0	3.0	5.0	0.0	1.0	True	False	False	False	False	False	False	False	False	False	False	69.0	66.0	73.0	73.0	72.0	71.0	64.0	70.0	75.0	70.0	73.0	74.0	73.0	74.0	73.0	70.0	74.0	77.0	76.0	77.0	74.0	76.0	0.27631578947368424	0.27631578947368424	0.4473684210526316	0.2823250296559905	0.27402135231316727	0.4436536180308422	Draw
1979963.0	6.0	-7.0	5.0	3.0	0.0	0.0	True	False	False	False	False	False	False	False	False	False	False	70.0	69.0	74.0	67.0	68.0	68.0	72.0	70.0	66.0	71.0	71.0	69.0	65.0	66.0	75.0	64.0	71.0	64.0	69.0	65.0	69.0	68.0	0.6034765496884225	0.2338471630042637	0.16267628730731387	0.6106870229007634	0.233587786259542	0.15572519083969466	Defeat
1979964.0	4.0	-3.0	4.0	3.0	0.0	2.0	True	False	False	False	False	False	False	False	False	False	False	73.0	64.0	67.0	67.0	68.0	64.0	62.0	68.0	68.0	68.0	68.0	74.0	67.0	73.0	68.0	70.0	67.0	64.0	71.0	68.0	70.0	68.0	0.36770360013981135	0.27577770010485847	0.35651869975533035	0.37264742785445426	0.2823086574654956	0.3450439146800502	Defeat
1979965.0	-1.0	4.0	4.0	4.0	2.0	0.0	True	False	False	False	False	False	False	False	False	False	False	70.0	61.0	72.0	70.0	72.0	67.0	70.0	71.0	69.0	72.0	71.0	69.0	64.0	70.0	73.0	66.0	69.0	71.0	65.0	66.0	69.0	68.0	0.4603234298608499	0.26212861978187285	0.27754795035727714	0.44365361803084225	0.2740213523131673	0.28232502965599054	Win
1979967.0	-7.0	-4.0	3.0	4.0	0.0	3.0	True	False	False	False	False	False	False	False	False	False	False	62.0	64.0	66.0	66.0	72.0	65.0	68.0	66.0	62.0	65.0	59.0	63.0	68.0	73.0	69.0	72.0	70.0	71.0	73.0	74.0	69.0	61.0	0.24682124158563945	0.28421839940164545	0.468960359012715	0.26666666666666666	0.26666666666666666	0.4666666666666667	Draw
1979968.0	8.0	4.0	4.0	4.0	2.0	1.0	True	False	False	False	False	False	False	False	False	False	False	74.0	74.0	74.0	73.0	70.0	73.0	76.0	77.0	77.0	76.0	74.0	70.0	69.0	67.0	74.0	68.0	68.0	66.0	71.0	73.0	70.0	72.0	0.6471238938053098	0.20851769911504422	0.144358407079646	0.6487025948103793	0.20758483033932135	0.14371257485029942	Draw
1979969.0	-3.0	9.0	4.0	8.0	0.0	3.0	True	False	False	False	False	False	False	False	False	False	False	63.0	68.0	72.0	73.0	72.0	73.0	74.0	70.0	67.0	71.0	73.0	69.0	76.0	73.0	72.0	67.0	75.0	75.0	71.0	72.0	75.0	77.0	0.2944881889763779	0.27716535433070866	0.4283464566929133	0.31097560975609756	0.27439024390243905	0.4146341463414634	Win
1979970.0	0.0	0.0	4.0	4.0	1.0	2.0	True	False	False	False	False	False	False	False	False	False	False	74.0	67.0	73.0	68.0	70.0	67.0	64.0	71.0	66.0	70.0	69.0	70.0	64.0	72.0	70.0	72.0	67.0	71.0	70.0	72.0	66.0	71.0	0.4689603590127151	0.2842183994016455	0.2468212415856395	0.4666666666666667	0.26666666666666666	0.26666666666666666	Draw
1979971.0	-4.0	-3.0	3.0	3.0	1.0	2.0	True	False	False	False	False	False	False	False	False	False	False	72.0	63.0	68.0	66.0	69.0	68.0	67.0	59.0	70.0	69.0	72.0	62.0	66.0	68.0	64.0	66.0	66.0	65.0	59.0	65.0	72.0	62.0	0.5959637003927942	0.23391575240417176	0.17012054720303402	0.5883926183471516	0.23829901043059643	0.17330837122225196	Win
1979972.0	3.0	2.0	4.0	3.0	2.0	0.0	True	False	False	False	False	False	False	False	False	False	False	69.0	64.0	70.0	65.0	68.0	71.0	66.0	69.0	69.0	65.0	64.0	73.0	64.0	67.0	61.0	68.0	68.0	62.0	68.0	66.0	69.0	64.0	0.5345239074973253	0.24944449016541848	0.21603160233725618	0.530085959885387	0.25787965616045844	0.21203438395415475	Defeat
1979974.0	-13.0	-5.0	1.0	3.0	0.0	3.0	True	False	False	False	False	False	False	False	False	False	False	67.0	66.0	75.0	67.0	63.0	65.0	68.0	65.0	69.0	66.0	62.0	69.0	66.0	73.0	73.0	72.0	70.0	75.0	64.0	70.0	73.0	71.0	0.24913617435988308	0.24585806680251618	0.5050057588376008	0.22791270679338266	0.2669834565293911	0.5051038366772262	Draw
1979975.0	-9.0	13.0	3.0	7.0	0.0	3.0	True	False	False	False	False	False	False	False	False	False	False	69.0	71.0	63.0	64.0	68.0	65.0	65.0	66.0	69.0	69.0	75.0	75.0	69.0	74.0	74.0	78.0	69.0	73.0	73.0	72.0	72.0	75.0	0.1971830985915493	0.26760563380281693	0.5352112676056339	0.21203438395415472	0.2578796561604584	0.5300859598853869	Defeat
1979840.0	12.0	4.0	7.0	5.0	0.0	2.0	True	False	False	False	False	False	False	False	False	False	False	70.0	65.0	68.0	71.0	69.0	71.0	71.0	70.0	71.0	70.0	71.0	71.0	69.0	73.0	72.0	71.0	71.0	61.0	67.0	69.0	69.0	73.0	0.5611722264285397	0.26032156059323924	0.17850621297822117	0.5601138393532957	0.25280813830270366	0.18707802234400076	Win
1979841.0	10.0	1.0	5.0	4.0	0.0	1.0	True	False	False	False	False	False	False	False	False	False	False	66.0	67.0	72.0	72.0	70.0	72.0	73.0	72.0	64.0	68.0	66.0	72.0	63.0	67.0	70.0	68.0	67.0	67.0	67.0	67.0	67.0	70.0	0.6057427559984266	0.2235479218565622	0.17070932214501117	0.5830841520717642	0.23921401110636484	0.177701836821871	Win
1979842.0	-7.0	12.0	1.0	5.0	2.0	1.0	True	False	False	False	False	False	False	False	False	False	False	65.0	66.0	64.0	64.0	63.0	63.0	66.0	63.0	68.0	67.0	62.0	67.0	59.0	67.0	67.0	66.0	70.0	67.0	69.0	60.0	68.0	68.0	0.29352734570998495	0.28901154039136984	0.41746111389864526	0.31097560975609756	0.27439024390243905	0.4146341463414634	Win
1979843.0	-3.0	-8.0	4.0	3.0	1.0	1.0	True	False	False	False	False	False	False	False	False	False	False	67.0	66.0	67.0	72.0	67.0	67.0	71.0	68.0	62.0	68.0	70.0	64.0	59.0	71.0	67.0	64.0	67.0	69.0	65.0	65.0	69.0	64.0	0.5687203791469194	0.2606635071090047	0.17061611374407581	0.5477308294209703	0.26604068857589985	0.1862284820031299	Win
1979844.0	-8.0	-9.0	2.0	2.0	0.0	0.0	True	False	False	False	False	False	False	False	False	False	False	64.0	63.0	63.0	65.0	65.0	62.0	54.0	64.0	67.0	59.0	54.0	66.0	66.0	73.0	64.0	65.0	67.0	65.0	65.0	64.0	60.0	62.0	0.3560609204465286	0.28376976387102126	0.36016931568245003	0.358695652173913	0.28260869565217395	0.358695652173913	Defeat
1979845.0	-1.0	4.0	3.0	5.0	1.0	1.0	True	False	False	False	False	False	False	False	False	False	False	69.0	55.0	70.0	66.0	70.0	64.0	68.0	71.0	69.0	66.0	70.0	68.0	66.0	69.0	68.0	65.0	66.0	69.0	71.0	67.0	65.0	60.0	0.4473684210526316	0.27631578947368424	0.27631578947368424	0.4798073360503891	0.26732123008521674	0.2528714338643942	Draw
1979846.0	6.0	-4.0	6.0	2.0	0.0	1.0	True	False	False	False	False	False	False	False	False	False	False	72.0	68.0	68.0	72.0	72.0	69.0	71.0	70.0	64.0	71.0	70.0	71.0	57.0	62.0	68.0	67.0	66.0	68.0	69.0	66.0	63.0	69.0	0.600404620505123	0.2356588135482608	0.1639365659466162	0.5668257756563246	0.2461217183770883	0.18705250596658712	Win
1979847.0	-12.0	7.0	2.0	6.0	1.0	0.0	True	False	False	False	False	False	False	False	False	False	False	70.0	62.0	66.0	68.0	64.0	67.0	65.0	69.0	66.0	64.0	65.0	74.0	72.0	69.0	72.0	70.0	76.0	74.0	75.0	72.0	75.0	69.0	0.17876458867065187	0.22345573583831485	0.5977796754910334	0.1495320076683081	0.2396346276735707	0.6108333646581212	Defeat
1979976.0	6.0	8.0	7.0	4.0	0.0	1.0	True	False	False	False	False	False	False	False	False	False	False	69.0	76.0	73.0	72.0	72.0	76.0	76.0	74.0	75.0	72.0	74.0	74.0	73.0	68.0	73.0	73.0	73.0	77.0	77.0	75.0	74.0	76.0	0.48	0.25999999999999995	0.25999999999999995	0.4666666666666667	0.26666666666666666	0.26666666666666666	Defeat
1979977.0	13.0	0.0	7.0	3.0	1.0	1.0	True	False	False	False	False	False	False	False	False	False	False	75.0	72.0	74.0	73.0	72.0	74.0	78.0	73.0	75.0	76.0	71.0	69.0	66.0	70.0	73.0	65.0	68.0	69.0	71.0	69.0	69.0	68.0	0.6500776404176282	0.2161921021250311	0.13373025745734066	0.6328820474777447	0.22301557863501478	0.14410237388724034	Win
1979978.0	-7.0	-10.0	2.0	3.0	2.0	1.0	True	False	False	False	False	False	False	False	False	False	False	69.0	66.0	73.0	73.0	72.0	70.0	70.0	64.0	71.0	70.0	75.0	65.0	65.0	66.0	75.0	64.0	63.0	71.0	65.0	64.0	68.0	69.0	0.6147900930967856	0.25083435798348847	0.13437554891972597	0.6034765496884225	0.2338471630042637	0.16267628730731387	Win
1979979.0	4.0	2.0	4.0	5.0	3.0	0.0	True	False	False	False	False	False	False	False	False	False	False	70.0	69.0	74.0	68.0	70.0	70.0	72.0	68.0	71.0	73.0	72.0	63.0	72.0	72.0	73.0	70.0	74.0	70.0	73.0	68.0	73.0	71.0	0.40812223562525135	0.268194611982308	0.3236831523924407	0.39016393442622954	0.2754098360655738	0.3344262295081967	Win
1979980.0	3.0	-2.0	3.0	3.0	1.0	0.0	True	False	False	False	False	False	False	False	False	False	False	73.0	64.0	67.0	67.0	60.0	68.0	62.0	62.0	64.0	69.0	68.0	60.0	66.0	63.0	64.0	66.0	65.0	59.0	65.0	61.0	64.0	72.0	0.48143053645116923	0.2682255845942228	0.25034387895460797	0.46646341463414637	0.25914634146341464	0.27439024390243905	Defeat
1979981.0	1.0	-5.0	4.0	3.0	1.0	2.0	True	False	False	False	False	False	False	False	False	False	False	70.0	61.0	72.0	70.0	72.0	67.0	71.0	70.0	72.0	64.0	71.0	72.0	63.0	69.0	64.0	66.0	70.0	70.0	68.0	69.0	72.0	68.0	0.42767047694126925	0.2688214426487978	0.30350808040993305	0.40590405904059046	0.2829028290282903	0.31119311193111926	Draw
1979983.0	-10.0	2.0	1.0	4.0	1.0	1.0	True	False	False	False	False	False	False	False	False	False	False	67.0	66.0	75.0	67.0	62.0	65.0	68.0	69.0	63.0	65.0	68.0	68.0	62.0	70.0	58.0	70.0	69.0	67.0	70.0	70.0	70.0	72.0	0.27631578947368424	0.27631578947368424	0.4473684210526316	0.29085872576177285	0.2659279778393352	0.44321329639889195	Win
1979984.0	10.0	-7.0	4.0	2.0	2.0	0.0	True	False	False	False	False	False	False	False	False	False	False	74.0	73.0	74.0	73.0	73.0	62.0	77.0	73.0	77.0	76.0	74.0	67.0	68.0	66.0	75.0	67.0	63.0	65.0	68.0	69.0	65.0	68.0	0.7935216082037927	0.14405469195084236	0.06242369984536501	0.7636967349197565	0.15528500276701715	0.08101826231322634	Win
1979985.0	1.0	1.0	5.0	3.0	0.0	1.0	True	False	False	False	False	False	False	False	False	False	False	63.0	72.0	72.0	73.0	72.0	61.0	59.0	72.0	75.0	73.0	71.0	73.0	61.0	61.0	67.0	66.0	62.0	60.0	68.0	64.0	69.0	65.0	0.6471238938053098	0.20851769911504422	0.144358407079646	0.6227217496962333	0.22782503037667073	0.14945321992709598	Win
1979986.0	1.0	13.0	4.0	7.0	0.0	1.0	True	False	False	False	False	False	False	False	False	False	False	74.0	67.0	68.0	73.0	70.0	67.0	66.0	72.0	68.0	64.0	68.0	75.0	72.0	74.0	73.0	72.0	74.0	78.0	73.0	76.0	75.0	71.0	0.23401264933239635	0.26001405481377377	0.5059732958538299	0.23401264933239635	0.26001405481377377	0.5059732958538299	Win
1979987.0	-2.0	5.0	3.0	4.0	2.0	1.0	True	False	False	False	False	False	False	False	False	False	False	72.0	63.0	69.0	64.0	66.0	70.0	69.0	59.0	64.0	72.0	68.0	70.0	67.0	74.0	68.0	70.0	66.0	73.0	68.0	70.0	72.0	71.0	0.4072069160539711	0.2675931162640381	0.3251999676819907	0.4058177379983727	0.266680227827502	0.32750203417412527	Win
1979988.0	-3.0	6.0	3.0	7.0	1.0	2.0	True	False	False	False	False	False	False	False	False	False	False	69.0	73.0	66.0	65.0	68.0	69.0	71.0	66.0	69.0	65.0	68.0	69.0	70.0	76.0	73.0	72.0	71.0	74.0	74.0	77.0	75.0	75.0	0.2245508982035928	0.25149700598802394	0.5239520958083832	0.2402597402597403	0.2532467532467532	0.5064935064935064	Defeat
1979989.0	1.0	-3.0	4.0	3.0	1.0	1.0	True	False	False	False	False	False	False	False	False	False	False	72.0	62.0	58.0	70.0	65.0	69.0	67.0	70.0	72.0	70.0	70.0	69.0	66.0	73.0	73.0	72.0	70.0	75.0	64.0	70.0	70.0	71.0	0.375767498976668	0.2762996316004912	0.34793286942284074	0.37264742785445426	0.2823086574654956	0.3450439146800502	Win
1979990.0	-3.0	4.0	3.0	4.0	1.0	1.0	True	False	False	False	False	False	False	False	False	False	False	60.0	66.0	64.0	63.0	66.0	61.0	59.0	65.0	72.0	64.0	65.0	70.0	61.0	72.0	70.0	72.0	71.0	63.0	67.0	71.0	72.0	73.0	0.3344262295081967	0.2754098360655738	0.39016393442622954	0.3394255874673629	0.28720626631853785	0.3733681462140992	Defeat
1979992.0	8.0	-1.0	7.0	3.0	1.0	1.0	True	False	False	False	False	False	False	False	False	False	False	72.0	76.0	73.0	73.0	67.0	76.0	75.0	64.0	72.0	75.0	77.0	73.0	61.0	67.0	67.0	66.0	63.0	62.0	68.0	64.0	65.0	69.0	0.783132530120482	0.14457831325301207	0.07228915662650603	0.7450110864745012	0.17738359201773835	0.07760532150776053	Win
1979994.0	-6.0	3.0	2.0	4.0	1.0	1.0	True	False	False	False	False	False	False	False	False	False	False	69.0	66.0	73.0	73.0	72.0	70.0	64.0	71.0	70.0	75.0	71.0	72.0	70.0	69.0	64.0	69.0	64.0	70.0	69.0	67.0	70.0	72.0	0.5357489485603365	0.2604335166612747	0.2038175347783889	0.5275437459494492	0.2566429034348671	0.21581335061568374	Win
1979995.0	5.0	-3.0	4.0	3.0	2.0	1.0	True	False	False	False	False	False	False	False	False	False	False	70.0	69.0	74.0	68.0	70.0	66.0	68.0	70.0	73.0	71.0	70.0	64.0	66.0	68.0	64.0	66.0	70.0	65.0	68.0	65.0	72.0	64.0	0.6487025948103793	0.20758483033932135	0.14371257485029942	0.6227217496962333	0.22782503037667073	0.14945321992709598	Draw
1979996.0	6.0	5.0	5.0	6.0	2.0	1.0	True	False	False	False	False	False	False	False	False	False	False	70.0	72.0	72.0	70.0	70.0	71.0	67.0	72.0	63.0	71.0	73.0	63.0	72.0	73.0	70.0	60.0	73.0	70.0	67.0	61.0	71.0	69.0	0.3368721927317272	0.2858309514087382	0.3772968558595345	0.3593429158110883	0.2669404517453799	0.37371663244353187	Defeat
1979997.0	-1.0	-11.0	4.0	3.0	1.0	0.0	True	False	False	False	False	False	False	False	False	False	False	72.0	62.0	58.0	70.0	70.0	70.0	70.0	69.0	65.0	70.0	72.0	69.0	71.0	63.0	64.0	61.0	64.0	65.0	65.0	62.0	68.0	75.0	0.5970774629445346	0.24668726758497875	0.15623526947048655	0.6034765496884225	0.2338471630042637	0.16267628730731387	Draw
1979999.0	-8.0	3.0	2.0	5.0	0.0	1.0	True	False	False	False	False	False	False	False	False	False	False	67.0	66.0	75.0	62.0	67.0	65.0	65.0	68.0	63.0	69.0	68.0	74.0	67.0	68.0	60.0	65.0	70.0	66.0	72.0	68.0	64.0	68.0	0.2944881889763779	0.27716535433070866	0.4283464566929133	0.30112721417069244	0.2745571658615137	0.4243156199677939	Win
1980000.0	11.0	1.0	5.0	4.0	1.0	1.0	True	False	False	False	False	False	False	False	False	False	False	74.0	74.0	74.0	73.0	71.0	65.0	78.0	76.0	77.0	76.0	71.0	72.0	62.0	70.0	58.0	70.0	70.0	69.0	70.0	65.0	72.0	70.0	0.6515264333581534	0.22338049143708116	0.12509307520476545	0.6676557863501484	0.20771513353115725	0.12462908011869436	Win
1980001.0	6.0	10.0	6.0	6.0	1.0	2.0	True	False	False	False	False	False	False	False	False	False	False	63.0	72.0	73.0	70.0	60.0	75.0	70.0	73.0	72.0	69.0	69.0	75.0	72.0	74.0	73.0	72.0	75.0	78.0	75.0	73.0	76.0	71.0	0.36770360013981135	0.27577770010485847	0.35651869975533035	0.358695652173913	0.28260869565217395	0.358695652173913	Defeat
1980002.0	-1.0	-6.0	4.0	2.0	1.0	2.0	True	False	False	False	False	False	False	False	False	False	False	74.0	67.0	68.0	65.0	67.0	66.0	72.0	68.0	60.0	68.0	64.0	69.0	66.0	73.0	73.0	68.0	71.0	70.0	64.0	71.0	72.0	75.0	0.33539731682146534	0.2889576883384932	0.3756449948400412	0.35183443085606775	0.28253370962684227	0.36563185951709004	Draw
1980003.0	1.0	-7.0	3.0	3.0	1.0	0.0	True	False	False	False	False	False	False	False	False	False	False	72.0	70.0	69.0	64.0	66.0	69.0	70.0	69.0	67.0	70.0	72.0	70.0	66.0	72.0	68.0	66.0	70.0	66.0	67.0	67.0	66.0	66.0	0.5059732958538299	0.26001405481377377	0.23401264933239635	0.4915346805024577	0.25942108137629716	0.24904423812124524	Draw
1980004.0	-8.0	3.0	2.0	4.0	1.0	1.0	True	False	False	False	False	False	False	False	False	False	False	73.0	64.0	67.0	67.0	66.0	62.0	68.0	67.0	64.0	69.0	62.0	70.0	64.0	70.0	70.0	72.0	67.0	71.0	71.0	63.0	69.0	73.0	0.3107769423558897	0.3007518796992481	0.3884711779448622	0.3174345443474731	0.27542114877207224	0.40714430688045466	Draw
1980005.0	-8.0	5.0	2.0	4.0	1.0	2.0	True	False	False	False	False	False	False	False	False	False	False	69.0	64.0	61.0	68.0	73.0	71.0	64.0	69.0	69.0	68.0	66.0	68.0	69.0	74.0	68.0	70.0	66.0	73.0	68.0	70.0	70.0	72.0	0.36352509179926557	0.2864137086903305	0.3500611995104039	0.3578947368421052	0.28421052631578947	0.3578947368421052	Win
1980006.0	-5.0	13.0	2.0	8.0	0.0	3.0	True	False	False	False	False	False	False	False	False	False	False	64.0	66.0	64.0	68.0	66.0	70.0	65.0	68.0	61.0	64.0	72.0	72.0	76.0	73.0	73.0	67.0	64.0	76.0	75.0	73.0	75.0	74.0	0.14371257485029942	0.20758483033932135	0.6487025948103793	0.1436775137934917	0.21225087264947637	0.6440716135570318	Defeat
1980007.0	-8.0	-8.0	3.0	2.0	1.0	2.0	True	False	False	False	False	False	False	False	False	False	False	69.0	75.0	66.0	64.0	64.0	71.0	55.0	65.0	65.0	64.0	68.0	67.0	66.0	75.0	62.0	67.0	65.0	65.0	68.0	63.0	69.0	68.0	0.43785365853658537	0.28526829268292686	0.27687804878048783	0.4247787610619469	0.2831858407079646	0.2920353982300885	Defeat
1980008.0	12.0	4.0	8.0	4.0	2.0	0.0	True	False	False	False	False	False	False	False	False	False	False	72.0	70.0	73.0	73.0	72.0	71.0	75.0	73.0	77.0	73.0	73.0	70.0	64.0	64.0	70.0	72.0	71.0	67.0	63.0	68.0	73.0	66.0	0.7073247406475951	0.1881483810122603	0.10452687834014461	0.7003891050583657	0.1961089494163424	0.10350194552529182	Win
1980009.0	13.0	-5.0	7.0	2.0	3.0	0.0	True	False	False	False	False	False	False	False	False	False	False	75.0	72.0	74.0	68.0	72.0	75.0	73.0	75.0	78.0	76.0	71.0	64.0	66.0	64.0	66.0	63.0	68.0	70.0	72.0	61.0	68.0	65.0	0.7809330628803246	0.13387423935091278	0.08519269776876268	0.7636967349197565	0.15528500276701715	0.08101826231322634	Win
1980010.0	-2.0	-6.0	2.0	3.0	1.0	1.0	True	False	False	False	False	False	False	False	False	False	False	69.0	66.0	73.0	73.0	68.0	64.0	70.0	70.0	75.0	71.0	72.0	69.0	64.0	69.0	73.0	68.0	64.0	68.0	64.0	69.0	68.0	68.0	0.5638651471984806	0.24780389363722696	0.18833095916429252	0.5521115846571096	0.25029058504455637	0.19759783029833397	Win
1980011.0	3.0	-8.0	3.0	2.0	1.0	0.0	True	False	False	False	False	False	False	False	False	False	False	70.0	69.0	74.0	68.0	70.0	66.0	68.0	70.0	73.0	71.0	72.0	73.0	64.0	67.0	67.0	65.0	62.0	68.0	67.0	71.0	59.0	61.0	0.5959637003927942	0.23391575240417176	0.17012054720303402	0.578368999421631	0.23423944476576056	0.18739155581260844	Draw
1980012.0	1.0	0.0	4.0	4.0	2.0	0.0	True	False	False	False	False	False	False	False	False	False	False	72.0	62.0	70.0	58.0	70.0	69.0	65.0	70.0	74.0	72.0	70.0	74.0	70.0	65.0	65.0	67.0	68.0	72.0	66.0	70.0	64.0	68.0	0.5420741468672235	0.26049674280008245	0.19742911033269403	0.5247884080610301	0.25947871287462043	0.21573287906434951	Win
1980014.0	-6.0	-3.0	3.0	2.0	1.0	1.0	True	False	False	False	False	False	False	False	False	False	False	67.0	66.0	67.0	75.0	62.0	65.0	68.0	69.0	65.0	63.0	68.0	64.0	64.0	69.0	70.0	69.0	69.0	59.0	70.0	69.0	72.0	69.0	0.32710280373831774	0.27707531610775155	0.3958218801539307	0.32114989733059546	0.2739219712525667	0.40492813141683776	Defeat
1980015.0	-10.0	8.0	2.0	5.0	0.0	2.0	True	False	False	False	False	False	False	False	False	False	False	69.0	65.0	75.0	66.0	64.0	71.0	65.0	64.0	66.0	62.0	71.0	74.0	73.0	74.0	73.0	71.0	65.0	78.0	77.0	76.0	75.0	76.0	0.12509307520476545	0.22338049143708116	0.6515264333581534	0.12242364042711695	0.22324310901415445	0.6543332505587286	Defeat
1980016.0	11.0	13.0	8.0	7.0	0.0	2.0	True	False	False	False	False	False	False	False	False	False	False	73.0	76.0	73.0	73.0	72.0	77.0	76.0	73.0	74.0	75.0	73.0	76.0	72.0	74.0	68.0	74.0	78.0	74.0	73.0	71.0	75.0	76.0	0.4811372334609076	0.2843083652268999	0.23455440131219243	0.4569015166058744	0.2754847379535419	0.26761374544058353	Win
1980017.0	2.0	-7.0	5.0	2.0	0.0	1.0	True	False	False	False	False	False	False	False	False	False	False	81.0	72.0	74.0	70.0	60.0	74.0	73.0	67.0	75.0	71.0	69.0	70.0	71.0	66.0	65.0	64.0	66.0	67.0	64.0	62.0	65.0	71.0	0.7274238802868128	0.1787384391561883	0.09383768055699887	0.7159005275056518	0.18613413715146948	0.09796533534287867	Defeat
1980018.0	0.0	7.0	4.0	5.0	0.0	0.0	True	False	False	False	False	False	False	False	False	False	False	74.0	67.0	65.0	64.0	65.0	67.0	68.0	66.0	72.0	67.0	68.0	75.0	74.0	74.0	75.0	72.0	70.0	75.0	78.0	77.0	71.0	71.0	0.23647209203238181	0.2522368981678739	0.5112910097997444	0.22010344200803078	0.2647355288596593	0.5151610291323099	Draw
1980019.0	-2.0	1.0	3.0	4.0	0.0	3.0	True	False	False	False	False	False	False	False	False	False	False	64.0	64.0	69.0	69.0	70.0	70.0	69.0	70.0	59.0	72.0	69.0	72.0	58.0	70.0	70.0	70.0	62.0	69.0	70.0	74.0	70.0	72.0	0.35752979414951247	0.28494041170097506	0.35752979414951247	0.35359116022099446	0.292817679558011	0.35359116022099446	Defeat
1980020.0	-6.0	0.0	2.0	3.0	1.0	2.0	True	False	False	False	False	False	False	False	False	False	False	72.0	67.0	67.0	66.0	64.0	62.0	68.0	67.0	68.0	64.0	61.0	70.0	68.0	66.0	73.0	73.0	69.0	64.0	75.0	71.0	72.0	70.0	0.2944881889763779	0.27716535433070866	0.4283464566929133	0.2922077922077922	0.2922077922077922	0.41558441558441556	Defeat
1980021.0	1.0	3.0	3.0	3.0	2.0	1.0	True	False	False	False	False	False	False	False	False	False	False	70.0	71.0	73.0	72.0	72.0	70.0	64.0	64.0	64.0	70.0	71.0	70.0	70.0	68.0	71.0	74.0	72.0	70.0	66.0	69.0	68.0	70.0	0.39325842696629215	0.2696629213483146	0.33707865168539325	0.40590405904059046	0.2829028290282903	0.31119311193111926	Defeat
1980022.0	-7.0	-7.0	3.0	3.0	1.0	1.0	True	False	False	False	False	False	False	False	False	False	False	69.0	66.0	72.0	65.0	68.0	71.0	64.0	68.0	68.0	65.0	66.0	67.0	67.0	67.0	74.0	62.0	69.0	65.0	68.0	63.0	65.0	68.0	0.5140066820868672	0.2508352608583912	0.23515805705474174	0.5198358413132695	0.24623803009575923	0.23392612859097128	Draw
1980024.0	7.0	-3.0	5.0	3.0	2.0	0.0	True	False	False	False	False	False	False	False	False	False	False	75.0	74.0	69.0	73.0	75.0	70.0	75.0	78.0	77.0	71.0	71.0	64.0	70.0	70.0	64.0	69.0	59.0	70.0	70.0	69.0	71.0	70.0	0.6500776404176282	0.2161921021250311	0.13373025745734066	0.6468736928072029	0.215126586060594	0.13799972113220327	Win
1980025.0	10.0	-7.0	6.0	2.0	2.0	0.0	True	False	False	False	False	False	False	False	False	False	False	76.0	73.0	74.0	72.0	72.0	75.0	78.0	72.0	74.0	76.0	71.0	72.0	64.0	67.0	66.0	64.0	66.0	67.0	64.0	68.0	60.0	68.0	0.7223026792179579	0.1788559015206372	0.09884141926140477	0.7293383986810981	0.16973693642032828	0.10092466489857357	Win
1980026.0	3.0	-4.0	4.0	2.0	3.0	0.0	True	False	False	False	False	False	False	False	False	False	False	70.0	67.0	74.0	73.0	68.0	71.0	70.0	65.0	70.0	75.0	72.0	64.0	65.0	64.0	63.0	66.0	61.0	65.0	70.0	68.0	64.0	72.0	0.6500776404176282	0.2161921021250311	0.13373025745734066	0.6292239571195526	0.23281286413423444	0.137963178746213	Win
1980027.0	1.0	11.0	3.0	8.0	0.0	2.0	True	False	False	False	False	False	False	False	False	False	False	68.0	69.0	74.0	68.0	70.0	72.0	69.0	70.0	67.0	71.0	70.0	73.0	76.0	74.0	73.0	72.0	71.0	73.0	77.0	74.0	75.0	73.0	0.2611940298507463	0.26865671641791045	0.4701492537313433	0.28328611898017	0.24929178470254953	0.4674220963172804	Defeat
1980028.0	2.0	-7.0	5.0	3.0	0.0	2.0	True	False	False	False	False	False	False	False	False	False	False	72.0	66.0	70.0	63.0	70.0	69.0	70.0	70.0	63.0	70.0	70.0	69.0	66.0	69.0	65.0	68.0	71.0	64.0	69.0	68.0	68.0	68.0	0.5196419691695674	0.2834410740924913	0.19691695673794132	0.5182926829268292	0.274390243902439	0.20731707317073167	Draw
1980030.0	-5.0	2.0	3.0	5.0	1.0	0.0	True	False	False	False	False	False	False	False	False	False	False	67.0	67.0	67.0	74.0	62.0	65.0	69.0	65.0	68.0	65.0	69.0	65.0	72.0	74.0	72.0	64.0	74.0	73.0	61.0	75.0	71.0	62.0	0.25999999999999995	0.25999999999999995	0.48	0.26666666666666666	0.26666666666666666	0.4666666666666667	Win
1980031.0	-7.0	-2.0	2.0	3.0	0.0	2.0	True	False	False	False	False	False	False	False	False	False	False	70.0	64.0	66.0	67.0	66.0	62.0	66.0	71.0	65.0	71.0	65.0	74.0	64.0	65.0	67.0	72.0	68.0	66.0	68.0	68.0	73.0	67.0	0.39016393442622954	0.2754098360655738	0.3344262295081967	0.379746835443038	0.28193325661680096	0.33831990794016115	Defeat
1980032.0	10.0	-3.0	8.0	4.0	3.0	0.0	True	False	False	False	False	False	False	False	False	False	False	73.0	76.0	71.0	73.0	73.0	71.0	75.0	74.0	77.0	73.0	74.0	67.0	67.0	67.0	74.0	62.0	68.0	65.0	65.0	57.0	65.0	69.0	0.8031206975676917	0.13423588802202846	0.06264341441027994	0.7913043478260869	0.13565217391304346	0.07304347826086957	Win
1980033.0	-1.0	0.0	4.0	4.0	3.0	0.0	True	False	False	False	False	False	False	False	False	False	False	65.0	68.0	74.0	72.0	64.0	75.0	73.0	67.0	72.0	69.0	71.0	72.0	66.0	70.0	66.0	70.0	70.0	70.0	74.0	71.0	70.0	72.0	0.5357489485603365	0.2604335166612747	0.2038175347783889	0.5333333333333333	0.2592592592592593	0.2074074074074074	Win
1980034.0	0.0	14.0	3.0	7.0	0.0	2.0	True	False	False	False	False	False	False	False	False	False	False	68.0	69.0	66.0	68.0	70.0	72.0	67.0	69.0	70.0	66.0	71.0	76.0	72.0	74.0	73.0	73.0	69.0	78.0	70.0	74.0	79.0	76.0	0.25999999999999995	0.25999999999999995	0.48	0.25999999999999995	0.25999999999999995	0.48	Win
1980035.0	-3.0	2.0	3.0	4.0	1.0	1.0	True	False	False	False	False	False	False	False	False	False	False	72.0	70.0	65.0	70.0	69.0	59.0	69.0	67.0	69.0	71.0	70.0	74.0	67.0	72.0	64.0	65.0	66.0	73.0	68.0	68.0	68.0	67.0	0.4603234298608499	0.26212861978187285	0.27754795035727714	0.4926019487549621	0.2674124864669794	0.23998556477805852	Defeat
1980037.0	0.0	9.0	3.0	5.0	1.0	0.0	True	False	False	False	False	False	False	False	False	False	False	70.0	71.0	70.0	70.0	72.0	67.0	71.0	70.0	62.0	72.0	72.0	70.0	67.0	74.0	74.0	68.0	71.0	65.0	75.0	70.0	70.0	72.0	0.3141116751269035	0.2899492385786802	0.39593908629441626	0.3225139549307422	0.28778168286127764	0.3897043622079801	Draw
1980038.0	-8.0	-10.0	2.0	2.0	1.0	1.0	True	False	False	False	False	False	False	False	False	False	False	69.0	60.0	69.0	68.0	69.0	68.0	71.0	64.0	65.0	68.0	64.0	70.0	64.0	73.0	65.0	64.0	65.0	64.0	67.0	66.0	71.0	65.0	0.5638651471984806	0.24780389363722696	0.18833095916429252	0.5502504696305573	0.25281778334376953	0.19693174702567312	Win
1980039.0	-9.0	8.0	2.0	5.0	0.0	3.0	True	False	False	False	False	False	False	False	False	False	False	64.0	66.0	64.0	67.0	66.0	65.0	70.0	66.0	68.0	64.0	72.0	75.0	73.0	73.0	74.0	75.0	70.0	77.0	75.0	76.0	71.0	72.0	0.1566003616636528	0.21699819168173598	0.6264014466546112	0.16981132075471697	0.2197558268590455	0.6104328523862376	Win
1980040.0	8.0	2.0	5.0	5.0	0.0	3.0	True	False	False	False	False	False	False	False	False	False	False	75.0	73.0	74.0	73.0	75.0	70.0	78.0	74.0	75.0	73.0	76.0	81.0	68.0	74.0	72.0	64.0	73.0	72.0	75.0	61.0	69.0	71.0	0.4569015166058744	0.2754847379535419	0.26761374544058353	0.4798073360503891	0.26732123008521674	0.2528714338643942	Draw
1980041.0	6.0	-1.0	6.0	2.0	1.0	0.0	True	False	False	False	False	False	False	False	False	False	False	76.0	73.0	72.0	68.0	72.0	74.0	78.0	72.0	74.0	76.0	76.0	70.0	71.0	70.0	70.0	72.0	67.0	62.0	66.0	64.0	70.0	72.0	0.7042253521126761	0.1971830985915493	0.09859154929577466	0.6880733944954128	0.1871559633027523	0.12477064220183487	Win
1980042.0	10.0	13.0	5.0	8.0	0.0	2.0	True	False	False	False	False	False	False	False	False	False	False	70.0	67.0	74.0	74.0	68.0	71.0	70.0	65.0	71.0	70.0	72.0	73.0	76.0	73.0	74.0	73.0	71.0	75.0	73.0	65.0	75.0	74.0	0.2845528455284553	0.26829268292682923	0.4471544715447154	0.2676137454405836	0.27548473795354195	0.4569015166058745	Win
1980043.0	2.0	-5.0	4.0	3.0	0.0	3.0	True	False	False	False	False	False	False	False	False	False	False	74.0	69.0	65.0	72.0	67.0	68.0	73.0	67.0	68.0	68.0	66.0	69.0	71.0	64.0	70.0	72.0	69.0	69.0	68.0	69.0	64.0	68.0	0.4093097913322633	0.27688603531300165	0.31380417335473515	0.39643744821872406	0.28231151615575806	0.32125103562551777	Defeat
1980044.0	-2.0	-9.0	4.0	2.0	2.0	0.0	True	False	False	False	False	False	False	False	False	False	False	72.0	70.0	64.0	66.0	65.0	70.0	70.0	62.0	70.0	67.0	72.0	64.0	66.0	67.0	64.0	66.0	68.0	67.0	62.0	69.0	66.0	72.0	0.6254295532646048	0.2405498281786942	0.13402061855670103	0.6106870229007634	0.233587786259542	0.15572519083969466	Defeat
1980045.0	-6.0	2.0	3.0	3.0	0.0	1.0	True	False	False	False	False	False	False	False	False	False	False	69.0	66.0	67.0	72.0	65.0	66.0	66.0	70.0	67.0	68.0	68.0	68.0	69.0	66.0	68.0	71.0	69.0	65.0	67.0	72.0	66.0	71.0	0.4072069160539711	0.2675931162640381	0.3251999676819907	0.415347137637028	0.2831912302070646	0.30146163215590743	Win
1980046.0	-4.0	-10.0	4.0	1.0	0.0	2.0	True	False	False	False	False	False	False	False	False	False	False	67.0	67.0	74.0	65.0	65.0	69.0	69.0	68.0	64.0	67.0	65.0	72.0	68.0	68.0	67.0	68.0	61.0	64.0	64.0	68.0	60.0	66.0	0.3952569169960474	0.26877470355731226	0.3359683794466403	0.38780588967233515	0.2737453338863542	0.33844877644131066	Draw
1980047.0	-12.0	-3.0	2.0	3.0	1.0	1.0	True	False	False	False	False	False	False	False	False	False	False	70.0	66.0	73.0	66.0	64.0	67.0	65.0	71.0	64.0	65.0	64.0	64.0	70.0	70.0	64.0	69.0	70.0	59.0	67.0	69.0	71.0	69.0	0.32710280373831774	0.27707531610775155	0.3958218801539307	0.3175350598833043	0.2838570989865903	0.3986078411301055	Defeat
1980048.0	11.0	-12.0	7.0	2.0	1.0	1.0	True	False	False	False	False	False	False	False	False	False	False	73.0	69.0	74.0	71.0	73.0	71.0	73.0	65.0	75.0	74.0	62.0	65.0	64.0	65.0	64.0	66.0	65.0	67.0	64.0	64.0	71.0	65.0	0.794066317626527	0.1338568935427574	0.07207678883071553	0.78664276109368	0.14401613626176604	0.06934110264455401	Win
1980049.0	1.0	11.0	4.0	6.0	2.0	1.0	True	False	False	False	False	False	False	False	False	False	False	81.0	68.0	74.0	72.0	70.0	73.0	72.0	69.0	75.0	69.0	71.0	70.0	67.0	74.0	74.0	68.0	70.0	71.0	66.0	75.0	72.0	71.0	0.48143053645116923	0.2682255845942228	0.25034387895460797	0.4995539696699376	0.26690454950936665	0.23354148082069584	Win
1980050.0	7.0	-5.0	6.0	3.0	1.0	0.0	True	False	False	False	False	False	False	False	False	False	False	76.0	73.0	72.0	73.0	72.0	74.0	78.0	72.0	64.0	76.0	74.0	69.0	66.0	67.0	72.0	65.0	66.0	67.0	66.0	70.0	66.0	69.0	0.6880733944954128	0.20795107033639143	0.10397553516819572	0.6840882694541232	0.19586527293844366	0.12004645760743322	Draw
1980051.0	0.0	-2.0	3.0	4.0	0.0	2.0	True	False	False	False	False	False	False	False	False	False	False	68.0	67.0	66.0	74.0	71.0	72.0	66.0	69.0	72.0	72.0	71.0	72.0	70.0	64.0	66.0	65.0	70.0	70.0	70.0	68.0	71.0	72.0	0.375767498976668	0.2762996316004912	0.34793286942284074	0.3974976925443544	0.2747410521997744	0.3277612552558712	Win
1980052.0	-9.0	8.0	1.0	5.0	1.0	2.0	True	False	False	False	False	False	False	False	False	False	False	72.0	60.0	64.0	68.0	66.0	68.0	68.0	67.0	61.0	68.0	64.0	75.0	69.0	74.0	72.0	75.0	78.0	70.0	74.0	75.0	73.0	76.0	0.23392612859097128	0.24623803009575923	0.5198358413132695	0.1962973846605936	0.24537173082574198	0.5583308845136645	Win
1980053.0	-5.0	-3.0	1.0	4.0	3.0	0.0	True	False	False	False	False	False	False	False	False	False	False	70.0	71.0	71.0	70.0	72.0	67.0	62.0	70.0	71.0	72.0	72.0	67.0	67.0	65.0	67.0	64.0	65.0	66.0	68.0	63.0	69.0	69.0	0.5638651471984806	0.24780389363722696	0.18833095916429252	0.5668257756563246	0.2461217183770883	0.18705250596658712	Win
1980054.0	-5.0	-2.0	3.0	4.0	1.0	1.0	True	False	False	False	False	False	False	False	False	False	False	69.0	69.0	69.0	72.0	70.0	64.0	64.0	71.0	69.0	68.0	68.0	64.0	70.0	65.0	64.0	70.0	70.0	71.0	59.0	69.0	70.0	66.0	0.4285714285714286	0.28571428571428575	0.28571428571428575	0.4359404280501035	0.27566821185521256	0.2883913600946839	Win
1980055.0	-6.0	3.0	3.0	4.0	0.0	2.0	True	False	False	False	False	False	False	False	False	False	False	64.0	66.0	64.0	66.0	68.0	67.0	64.0	68.0	61.0	66.0	69.0	74.0	72.0	64.0	65.0	67.0	68.0	68.0	67.0	73.0	67.0	68.0	0.39340623201512787	0.28372934308969827	0.3228644248951739	0.3820549927641099	0.28364688856729375	0.3342981186685962	Draw
1979848.0	-7.0	3.0	1.0	5.0	2.0	1.0	True	False	False	False	False	False	False	False	False	False	False	71.0	57.0	62.0	68.0	67.0	69.0	66.0	68.0	66.0	69.0	63.0	71.0	69.0	61.0	72.0	71.0	71.0	67.0	60.0	69.0	69.0	73.0	0.35752979414951247	0.28494041170097506	0.35752979414951247	0.3664265580958347	0.2875039148136549	0.3460695270905105	Draw
1979849.0	12.0	-1.0	5.0	3.0	1.0	2.0	True	False	False	False	False	False	False	False	False	False	False	67.0	59.0	67.0	67.0	66.0	67.0	69.0	63.0	68.0	68.0	65.0	69.0	55.0	70.0	66.0	70.0	70.0	71.0	64.0	69.0	66.0	63.0	0.42669584245076586	0.2844638949671772	0.2888402625820569	0.40639082343301924	0.29209340434248254	0.3015157722244981	Draw
1979850.0	-9.0	-14.0	3.0	2.0	0.0	1.0	True	False	False	False	False	False	False	False	False	False	False	64.0	65.0	71.0	67.0	64.0	69.0	65.0	67.0	65.0	66.0	69.0	70.0	63.0	65.0	68.0	62.0	65.0	66.0	67.0	69.0	63.0	64.0	0.42669584245076586	0.2844638949671772	0.2888402625820569	0.40590405904059046	0.2829028290282903	0.31119311193111926	Win
1979851.0	-7.0	0.0	3.0	5.0	0.0	0.0	True	False	False	False	False	False	False	False	False	False	False	66.0	60.0	66.0	73.0	64.0	62.0	62.0	65.0	65.0	64.0	68.0	67.0	66.0	72.0	67.0	67.0	71.0	70.0	67.0	68.0	70.0	68.0	0.3839448694546424	0.28943536312734586	0.3266197674180118	0.38919925512104286	0.28305400372439476	0.32774674115456237	Draw
1979852.0	-3.0	-12.0	3.0	1.0	1.0	0.0	True	False	False	False	False	False	False	False	False	False	False	72.0	68.0	70.0	67.0	67.0	63.0	67.0	65.0	67.0	67.0	68.0	64.0	63.0	65.0	60.0	63.0	67.0	64.0	67.0	54.0	66.0	68.0	0.6515264333581534	0.22338049143708116	0.12509307520476545	0.6436420722135008	0.22762951334379905	0.12872841444270014	Win
1979853.0	6.0	11.0	6.0	7.0	1.0	1.0	True	False	False	False	False	False	False	False	False	False	False	74.0	73.0	69.0	72.0	70.0	76.0	72.0	74.0	69.0	75.0	75.0	70.0	68.0	70.0	65.0	69.0	71.0	70.0	71.0	71.0	70.0	71.0	0.4903728275762602	0.2754741472560756	0.23415302516766426	0.46646341463414626	0.274390243902439	0.2591463414634146	Draw
1979854.0	6.0	7.0	5.0	5.0	0.0	2.0	True	False	False	False	False	False	False	False	False	False	False	72.0	66.0	69.0	68.0	65.0	67.0	66.0	66.0	71.0	65.0	60.0	66.0	67.0	72.0	72.0	70.0	70.0	72.0	72.0	66.0	73.0	68.0	0.3225139549307422	0.28778168286127764	0.3897043622079801	0.33844877644131066	0.2737453338863542	0.38780588967233515	Draw
1979855.0	5.0	-5.0	6.0	2.0	3.0	0.0	True	False	False	False	False	False	False	False	False	False	False	72.0	68.0	70.0	72.0	68.0	71.0	69.0	70.0	64.0	69.0	70.0	65.0	66.0	64.0	64.0	63.0	63.0	63.0	66.0	68.0	67.0	62.0	0.7194244604316546	0.18705035971223022	0.09352517985611511	0.7155667144906744	0.19583931133428983	0.08859397417503588	Win
1980056.0	7.0	-2.0	5.0	4.0	2.0	0.0	True	False	False	False	False	False	False	False	False	False	False	75.0	73.0	74.0	73.0	75.0	70.0	76.0	77.0	75.0	73.0	76.0	69.0	69.0	69.0	72.0	70.0	71.0	64.0	64.0	68.0	69.0	68.0	0.5682242990654205	0.23439252336448596	0.19738317757009344	0.5847119224187108	0.2281802624073018	0.18710781517398747	Win
1980057.0	10.0	1.0	6.0	4.0	0.0	1.0	True	False	False	False	False	False	False	False	False	False	False	70.0	69.0	74.0	74.0	67.0	71.0	71.0	66.0	75.0	67.0	70.0	68.0	66.0	66.0	74.0	71.0	67.0	72.0	73.0	70.0	72.0	71.0	0.5618659104350859	0.24059386421194706	0.19754022535296703	0.5648296364052138	0.2389663846329751	0.19620397896181108	Win
1980058.0	2.0	2.0	3.0	5.0	1.0	2.0	True	False	False	False	False	False	False	False	False	False	False	74.0	67.0	64.0	72.0	65.0	67.0	73.0	68.0	67.0	68.0	68.0	81.0	72.0	72.0	74.0	70.0	74.0	73.0	75.0	69.0	71.0	67.0	0.20958083832335328	0.25149700598802394	0.5389221556886227	0.21260876703332787	0.25283204728287634	0.5345591856837958	Win
1980059.0	-4.0	-10.0	3.0	1.0	0.0	0.0	True	False	False	False	False	False	False	False	False	False	False	64.0	70.0	70.0	64.0	70.0	69.0	70.0	61.0	69.0	71.0	70.0	72.0	68.0	60.0	64.0	66.0	68.0	67.0	67.0	71.0	64.0	68.0	0.5345239074973253	0.24944449016541848	0.21603160233725618	0.4915346805024577	0.25942108137629716	0.24904423812124524	Win
1980060.0	-2.0	7.0	4.0	6.0	1.0	0.0	True	False	False	False	False	False	False	False	False	False	False	72.0	70.0	64.0	66.0	65.0	66.0	70.0	70.0	68.0	71.0	72.0	76.0	73.0	72.0	73.0	68.0	74.0	78.0	79.0	74.0	76.0	73.0	0.2611940298507463	0.26865671641791045	0.4701492537313433	0.25287143386439415	0.2673212300852167	0.479807336050389	Draw
1980061.0	-4.0	16.0	3.0	8.0	1.0	2.0	True	False	False	False	False	False	False	False	False	False	False	69.0	70.0	71.0	66.0	65.0	68.0	66.0	66.0	69.0	70.0	66.0	73.0	76.0	74.0	71.0	73.0	73.0	75.0	71.0	73.0	75.0	74.0	0.27631578947368424	0.27631578947368424	0.4473684210526316	0.27439024390243905	0.25914634146341464	0.46646341463414637	Defeat
1980062.0	-4.0	-6.0	4.0	3.0	0.0	1.0	True	False	False	False	False	False	False	False	False	False	False	67.0	67.0	67.0	74.0	64.0	65.0	66.0	68.0	63.0	69.0	69.0	64.0	66.0	67.0	64.0	66.0	64.0	68.0	68.0	61.0	69.0	66.0	0.5263157894736842	0.23684210526315788	0.23684210526315788	0.543994381913886	0.23991547099791896	0.21609014708819488	Win
1980063.0	-16.0	-4.0	1.0	2.0	0.0	1.0	True	False	False	False	False	False	False	False	False	False	False	70.0	64.0	66.0	65.0	64.0	71.0	67.0	71.0	64.0	64.0	65.0	70.0	71.0	71.0	70.0	72.0	71.0	67.0	62.0	70.0	72.0	72.0	0.4473684210526316	0.27631578947368424	0.27631578947368424	0.4798073360503891	0.26732123008521674	0.2528714338643942	Draw
1979856.0	7.0	6.0	5.0	4.0	1.0	1.0	True	False	False	False	False	False	False	False	False	False	False	66.0	70.0	72.0	72.0	70.0	73.0	72.0	69.0	74.0	68.0	64.0	67.0	67.0	59.0	67.0	66.0	68.0	69.0	67.0	65.0	65.0	61.0	0.6690140845070423	0.19718309859154928	0.13380281690140844	0.6647987773815588	0.20682628629648495	0.12837493632195618	Win
1979857.0	-13.0	6.0	1.0	7.0	1.0	0.0	True	False	False	False	False	False	False	False	False	False	False	64.0	63.0	65.0	63.0	67.0	67.0	60.0	68.0	64.0	66.0	65.0	72.0	68.0	70.0	68.0	72.0	71.0	69.0	70.0	70.0	61.0	71.0	0.17850621297822117	0.26032156059323924	0.5611722264285397	0.177701836821871	0.23921401110636484	0.5830841520717642	Draw
1979858.0	-2.0	-1.0	2.0	4.0	2.0	1.0	True	False	False	False	False	False	False	False	False	False	False	69.0	70.0	55.0	66.0	70.0	64.0	71.0	68.0	69.0	66.0	70.0	72.0	67.0	67.0	70.0	63.0	67.0	68.0	67.0	68.0	65.0	70.0	0.41746111389864526	0.28901154039136984	0.29352734570998495	0.4247787610619469	0.2831858407079646	0.2920353982300885	Win
1979859.0	-4.0	-5.0	2.0	1.0	1.0	2.0	True	False	False	False	False	False	False	False	False	False	False	65.0	66.0	64.0	64.0	63.0	63.0	63.0	66.0	68.0	67.0	62.0	71.0	61.0	62.0	68.0	67.0	69.0	69.0	68.0	66.0	63.0	69.0	0.32544378698224846	0.2840236686390532	0.3905325443786982	0.3394255874673629	0.28720626631853785	0.3733681462140992	Win
1979860.0	1.0	-10.0	4.0	3.0	2.0	1.0	True	False	False	False	False	False	False	False	False	False	False	71.0	69.0	72.0	71.0	69.0	60.0	67.0	71.0	71.0	68.0	73.0	64.0	67.0	65.0	71.0	64.0	69.0	65.0	69.0	65.0	67.0	66.0	0.6690140845070423	0.19718309859154928	0.13380281690140844	0.6562362450482173	0.22728182145572404	0.11648193349605857	Win
1979861.0	2.0	8.0	5.0	6.0	0.0	2.0	True	False	False	False	False	False	False	False	False	False	False	67.0	66.0	72.0	67.0	67.0	64.0	70.0	67.0	68.0	70.0	68.0	74.0	73.0	73.0	72.0	72.0	71.0	76.0	75.0	74.0	69.0	74.0	0.23515805705474174	0.2508352608583912	0.5140066820868672	0.23354148082069584	0.26690454950936665	0.4995539696699376	Win
1979862.0	9.0	-6.0	6.0	3.0	2.0	0.0	True	False	False	False	False	False	False	False	False	False	False	70.0	68.0	70.0	71.0	69.0	70.0	71.0	71.0	70.0	71.0	71.0	66.0	60.0	66.0	61.0	64.0	65.0	62.0	65.0	67.0	68.0	62.0	0.6914119359534208	0.19796215429403205	0.11062590975254732	0.6840882694541232	0.19586527293844366	0.12004645760743322	Win
1979863.0	-15.0	6.0	2.0	5.0	2.0	0.0	True	False	False	False	False	False	False	False	False	False	False	70.0	62.0	63.0	68.0	65.0	67.0	66.0	65.0	65.0	69.0	64.0	72.0	66.0	63.0	68.0	65.0	66.0	67.0	66.0	71.0	65.0	69.0	0.3228644248951739	0.28372934308969827	0.39340623201512787	0.2920353982300885	0.2831858407079646	0.4247787610619469	Win
1979864.0	6.0	0.0	6.0	3.0	3.0	0.0	True	False	False	False	False	False	False	False	False	False	False	74.0	72.0	73.0	72.0	70.0	76.0	74.0	73.0	75.0	75.0	69.0	69.0	55.0	70.0	66.0	70.0	69.0	71.0	64.0	70.0	66.0	68.0	0.6133566993028307	0.22343708331745973	0.16320621737970972	0.6186966409868664	0.22147339342485978	0.1598299655882738	Win
1979865.0	4.0	4.0	6.0	6.0	0.0	2.0	True	False	False	False	False	False	False	False	False	False	False	72.0	68.0	68.0	56.0	72.0	69.0	71.0	72.0	70.0	70.0	69.0	67.0	66.0	72.0	67.0	67.0	71.0	67.0	68.0	70.0	68.0	69.0	0.5389221556886228	0.251497005988024	0.20958083832335334	0.5357489485603365	0.2604335166612747	0.2038175347783889	Defeat
1979866.0	-2.0	-9.0	4.0	3.0	0.0	2.0	True	False	False	False	False	False	False	False	False	False	False	72.0	63.0	70.0	68.0	67.0	65.0	65.0	69.0	58.0	67.0	68.0	70.0	63.0	68.0	62.0	66.0	67.0	65.0	60.0	64.0	64.0	69.0	0.5389221556886228	0.251497005988024	0.20958083832335334	0.5590930268675262	0.23342133871719212	0.20748563441528187	Win
1979867.0	-6.0	5.0	1.0	5.0	0.0	2.0	True	False	False	False	False	False	False	False	False	False	False	71.0	57.0	62.0	68.0	67.0	66.0	69.0	54.0	68.0	69.0	63.0	66.0	72.0	72.0	70.0	70.0	72.0	73.0	60.0	74.0	70.0	66.0	0.2944881889763779	0.27716535433070866	0.4283464566929133	0.3104838709677419	0.2661290322580645	0.4233870967741935	Win
1979868.0	5.0	10.0	4.0	7.0	2.0	1.0	True	False	False	False	False	False	False	False	False	False	False	67.0	63.0	67.0	59.0	67.0	66.0	70.0	67.0	69.0	68.0	68.0	70.0	69.0	70.0	68.0	71.0	71.0	71.0	71.0	70.0	71.0	70.0	0.27548473795354195	0.2676137454405836	0.4569015166058745	0.25994236311239194	0.28357348703170027	0.4564841498559078	Draw
1979869.0	3.0	-12.0	4.0	2.0	1.0	1.0	True	False	False	False	False	False	False	False	False	False	False	72.0	65.0	66.0	63.0	68.0	67.0	65.0	66.0	63.0	69.0	66.0	64.0	71.0	67.0	63.0	65.0	65.0	69.0	64.0	64.0	67.0	66.0	0.6106870229007634	0.233587786259542	0.15572519083969466	0.6039488966318234	0.2400309717382888	0.1560201316298877	Draw
1979870.0	-3.0	-12.0	3.0	1.0	0.0	1.0	True	False	False	False	False	False	False	False	False	False	False	65.0	66.0	64.0	64.0	63.0	63.0	66.0	63.0	68.0	67.0	62.0	64.0	63.0	65.0	63.0	67.0	64.0	62.0	67.0	63.0	68.0	65.0	0.47134935304990755	0.27726432532347506	0.2513863216266174	0.4776622646810903	0.27395335768474294	0.2483843776341669	Draw
1979871.0	-4.0	3.0	3.0	5.0	0.0	2.0	True	False	False	False	False	False	False	False	False	False	False	66.0	65.0	66.0	60.0	64.0	62.0	65.0	67.0	68.0	62.0	65.0	71.0	69.0	69.0	72.0	71.0	71.0	67.0	60.0	71.0	68.0	68.0	0.2944881889763779	0.27716535433070866	0.4283464566929133	0.2823250296559905	0.27402135231316727	0.4436536180308422	Win
1980065.0	1.0	2.0	4.0	5.0	3.0	0.0	True	False	False	False	False	False	False	False	False	False	False	70.0	70.0	72.0	72.0	70.0	72.0	69.0	73.0	74.0	70.0	68.0	72.0	68.0	70.0	69.0	72.0	72.0	71.0	70.0	70.0	71.0	69.0	0.5352112676056339	0.26760563380281693	0.1971830985915493	0.5185185185185186	0.2592592592592593	0.2222222222222222	Win
1980066.0	1.0	3.0	5.0	4.0	1.0	1.0	True	False	False	False	False	False	False	False	False	False	False	71.0	69.0	69.0	72.0	71.0	71.0	67.0	60.0	71.0	73.0	69.0	72.0	66.0	68.0	63.0	65.0	60.0	66.0	67.0	65.0	63.0	69.0	0.5059732958538299	0.26001405481377377	0.23401264933239635	0.4915346805024577	0.25942108137629716	0.24904423812124524	Win
1980067.0	6.0	-1.0	6.0	5.0	1.0	1.0	True	False	False	False	False	False	False	False	False	False	False	70.0	69.0	70.0	68.0	71.0	70.0	69.0	71.0	71.0	70.0	68.0	72.0	58.0	70.0	68.0	63.0	67.0	65.0	65.0	69.0	67.0	68.0	0.627062706270627	0.24752475247524752	0.1254125412541254	0.6426771212545506	0.21926631195743487	0.13805656678801453	Draw
1980068.0	-8.0	4.0	3.0	4.0	0.0	1.0	True	False	False	False	False	False	False	False	False	False	False	70.0	68.0	62.0	65.0	63.0	67.0	65.0	66.0	69.0	63.0	63.0	66.0	64.0	66.0	65.0	60.0	62.0	67.0	65.0	65.0	62.0	68.0	0.4603234298608499	0.26212861978187285	0.27754795035727714	0.44321329639889195	0.2659279778393352	0.29085872576177285	Win
1980069.0	-2.0	-2.0	2.0	3.0	1.0	0.0	True	False	False	False	False	False	False	False	False	False	False	69.0	62.0	70.0	66.0	70.0	66.0	71.0	64.0	69.0	68.0	68.0	65.0	66.0	64.0	61.0	63.0	63.0	63.0	66.0	68.0	62.0	67.0	0.6500776404176282	0.2161921021250311	0.13373025745734066	0.6223404255319148	0.2393617021276596	0.1382978723404255	Defeat
1980070.0	-10.0	3.0	1.0	3.0	0.0	1.0	True	False	False	False	False	False	False	False	False	False	False	64.0	63.0	63.0	65.0	67.0	64.0	62.0	66.0	63.0	65.0	68.0	67.0	59.0	67.0	67.0	66.0	70.0	69.0	68.0	67.0	68.0	68.0	0.3037974683544304	0.3037974683544304	0.3924050632911393	0.3225139549307422	0.28778168286127764	0.3897043622079801	Defeat
1980071.0	6.0	-3.0	7.0	2.0	1.0	1.0	True	False	False	False	False	False	False	False	False	False	False	67.0	66.0	72.0	67.0	67.0	67.0	70.0	71.0	68.0	70.0	69.0	71.0	57.0	62.0	68.0	67.0	55.0	68.0	69.0	64.0	69.0	63.0	0.4942630185348632	0.26972639011473964	0.23601059135039718	0.4903728275762602	0.2754741472560756	0.23415302516766426	Defeat
1980072.0	-8.0	5.0	2.0	6.0	0.0	2.0	True	False	False	False	False	False	False	False	False	False	False	64.0	64.0	67.0	71.0	69.0	64.0	65.0	66.0	67.0	65.0	65.0	74.0	73.0	73.0	72.0	70.0	69.0	76.0	75.0	75.0	74.0	75.0	0.17012054720303402	0.23391575240417176	0.5959637003927942	0.1560201316298877	0.2400309717382888	0.6039488966318234	Defeat
1979872.0	8.0	2.0	7.0	5.0	2.0	0.0	True	False	False	False	False	False	False	False	False	False	False	74.0	73.0	73.0	72.0	70.0	76.0	69.0	75.0	74.0	75.0	75.0	71.0	69.0	69.0	72.0	71.0	71.0	61.0	67.0	71.0	73.0	68.0	0.578368999421631	0.23423944476576056	0.18739155581260844	0.578368999421631	0.23423944476576056	0.18739155581260844	Draw
1979873.0	-4.0	-3.0	5.0	2.0	1.0	2.0	True	False	False	False	False	False	False	False	False	False	False	72.0	68.0	69.0	56.0	72.0	72.0	70.0	69.0	74.0	69.0	70.0	69.0	55.0	70.0	66.0	70.0	70.0	71.0	61.0	68.0	70.0	68.0	0.5210981189628877	0.25012709710218606	0.2287747839349263	0.5086901229334463	0.2585841458245019	0.2327257312420517	Defeat
1979874.0	-1.0	-10.0	5.0	2.0	2.0	0.0	True	False	False	False	False	False	False	False	False	False	False	72.0	63.0	67.0	70.0	68.0	65.0	65.0	67.0	65.0	67.0	68.0	64.0	64.0	65.0	59.0	67.0	69.0	63.0	64.0	60.0	64.0	66.0	0.6292134831460674	0.23595505617977527	0.1348314606741573	0.6104945747546898	0.245804394572283	0.143701030673027	Draw
1979875.0	-1.0	6.0	3.0	6.0	2.0	1.0	True	False	False	False	False	False	False	False	False	False	False	71.0	57.0	68.0	62.0	67.0	55.0	69.0	64.0	68.0	69.0	68.0	70.0	65.0	68.0	71.0	69.0	68.0	68.0	71.0	71.0	70.0	64.0	0.2676137454405836	0.27548473795354195	0.4569015166058745	0.2676137454405836	0.27548473795354195	0.4569015166058745	Draw
1979876.0	-9.0	9.0	1.0	5.0	0.0	1.0	True	False	False	False	False	False	False	False	False	False	False	73.0	63.0	65.0	63.0	67.0	66.0	64.0	62.0	63.0	68.0	66.0	70.0	73.0	72.0	72.0	70.0	72.0	69.0	70.0	74.0	73.0	72.0	0.1632062173797097	0.22343708331745968	0.6133566993028305	0.1632062173797097	0.22343708331745968	0.6133566993028305	Win
1979878.0	-2.0	3.0	3.0	6.0	1.0	2.0	True	False	False	False	False	False	False	False	False	False	False	65.0	66.0	61.0	64.0	63.0	63.0	64.0	66.0	68.0	62.0	63.0	67.0	67.0	72.0	67.0	67.0	70.0	64.0	68.0	66.0	70.0	69.0	0.30275767651085467	0.26070799921768045	0.4365343242714649	0.30275767651085467	0.26070799921768045	0.4365343242714649	Defeat
1979879.0	4.0	1.0	4.0	4.0	0.0	1.0	True	False	False	False	False	False	False	False	False	False	False	66.0	63.0	66.0	73.0	64.0	62.0	65.0	65.0	67.0	68.0	62.0	72.0	66.0	68.0	63.0	65.0	67.0	65.0	66.0	66.0	72.0	63.0	0.3774574049803408	0.2948885976408912	0.327653997378768	0.3726275832981864	0.30050611556305357	0.32686630113876	Draw
1979880.0	8.0	-5.0	5.0	3.0	3.0	0.0	True	False	False	False	False	False	False	False	False	False	False	70.0	70.0	72.0	72.0	70.0	72.0	72.0	73.0	70.0	72.0	64.0	65.0	66.0	64.0	64.0	63.0	63.0	63.0	66.0	68.0	60.0	62.0	0.765685019206146	0.16245838668373877	0.07185659411011523	0.7510668563300142	0.17069701280227595	0.07823613086770981	Win
1979881.0	5.0	-6.0	5.0	4.0	1.0	1.0	True	False	False	False	False	False	False	False	False	False	False	70.0	69.0	73.0	68.0	71.0	71.0	70.0	68.0	71.0	68.0	70.0	72.0	68.0	56.0	69.0	72.0	61.0	70.0	74.0	70.0	70.0	67.0	0.5521115846571096	0.25029058504455637	0.19759783029833397	0.5352112676056339	0.26760563380281693	0.1971830985915493	Win
1979882.0	1.0	-1.0	4.0	5.0	1.0	2.0	True	False	False	False	False	False	False	False	False	False	False	70.0	69.0	69.0	72.0	68.0	67.0	71.0	71.0	71.0	62.0	73.0	72.0	63.0	67.0	70.0	68.0	65.0	65.0	69.0	65.0	67.0	68.0	0.5143906919779547	0.2614819350887937	0.2241273729332517	0.5265957446808511	0.2603723404255319	0.21303191489361703	Win
1979883.0	9.0	5.0	7.0	4.0	1.0	1.0	True	False	False	False	False	False	False	False	False	False	False	67.0	66.0	72.0	65.0	67.0	64.0	67.0	68.0	70.0	70.0	69.0	67.0	59.0	67.0	67.0	63.0	70.0	69.0	68.0	67.0	68.0	68.0	0.4942630185348632	0.26972639011473964	0.23601059135039718	0.4926019487549621	0.2674124864669794	0.23998556477805852	Win
1979884.0	-3.0	-7.0	2.0	2.0	1.0	0.0	True	False	False	False	False	False	False	False	False	False	False	69.0	61.0	70.0	66.0	70.0	70.0	68.0	71.0	55.0	68.0	70.0	73.0	63.0	63.0	65.0	67.0	66.0	64.0	62.0	63.0	68.0	66.0	0.6263219741480611	0.22914218566392483	0.1445358401880141	0.6223404255319148	0.2393617021276596	0.1382978723404255	Defeat
1979885.0	-1.0	7.0	3.0	6.0	1.0	2.0	True	False	False	False	False	False	False	False	False	False	False	72.0	66.0	68.0	63.0	65.0	67.0	66.0	63.0	69.0	65.0	72.0	74.0	73.0	69.0	72.0	70.0	76.0	72.0	74.0	74.0	72.0	75.0	0.25287143386439415	0.2673212300852167	0.479807336050389	0.24591988130563794	0.2748516320474777	0.4792284866468843	Draw
1979887.0	-4.0	4.0	2.0	4.0	3.0	0.0	True	False	False	False	False	False	False	False	False	False	False	64.0	64.0	59.0	67.0	60.0	63.0	64.0	65.0	69.0	66.0	64.0	66.0	65.0	61.0	73.0	64.0	62.0	65.0	63.0	67.0	68.0	64.0	0.3835842441740565	0.303155289750464	0.3132604660754795	0.36563185951709004	0.28253370962684227	0.35183443085606775	Defeat
1979888.0	5.0	7.0	5.0	5.0	2.0	0.0	True	False	False	False	False	False	False	False	False	False	False	75.0	74.0	75.0	73.0	72.0	77.0	73.0	71.0	77.0	75.0	76.0	66.0	65.0	66.0	75.0	64.0	62.0	69.0	65.0	69.0	63.0	68.0	0.7333822254816987	0.17201146743116208	0.09460630708713914	0.7203782681253477	0.17837938067865752	0.10124235119599483	Win
1979890.0	-4.0	-2.0	4.0	2.0	0.0	1.0	True	False	False	False	False	False	False	False	False	False	False	74.0	67.0	73.0	68.0	70.0	68.0	66.0	70.0	66.0	68.0	69.0	72.0	70.0	71.0	70.0	65.0	70.0	70.0	69.0	70.0	64.0	71.0	0.42834645669291344	0.2771653543307087	0.29448818897637796	0.4365343242714649	0.26070799921768045	0.30275767651085467	Defeat
1979891.0	-1.0	-10.0	3.0	1.0	1.0	1.0	True	False	False	False	False	False	False	False	False	False	False	72.0	57.0	68.0	64.0	69.0	69.0	70.0	70.0	67.0	70.0	72.0	67.0	66.0	60.0	75.0	65.0	65.0	66.0	62.0	70.0	65.0	63.0	0.6515264333581534	0.22338049143708116	0.12509307520476545	0.6222222222222222	0.2222222222222222	0.15555555555555556	Win
[truncated: 18,481 more rows]
