# Supplementary material for: Predicting sport event outcomes using deep learning
Source: PeerJ Comput Sci. 2025 Jul 21;11:e3011. doi: 10.7717/peerj-cs.3011 (PMC12453701; doi:10.7717/peerj-cs.3011)
Supplement: Supplemental Information 1 [file peerj-cs-11-3011-s001.zip › README.md]

# Predicting Sport Event Outcomes using Deep Learning

This project implements a hybrid deep learning approach for predicting soccer match outcomes using historical match data, player statistics. The model combines Transformer architecture with gated 1D Convolutional Neural Network to process both categorical and continuous features in a time-series context.

## Requirements
- PyTorch
- scikit-learn
- XGBoost
- CatBoost
- pandas
- numpy

## Features

- Hybrid deep learning architecture combining Transformer and 1D CNN
- Sequential time-series training approach
- Comprehensive feature engineering from multiple data sources
- Benchmarking against traditional machine learning models
- Chronological data splitting for realistic evaluation

## Data Processing

The project uses a comprehensive soccer database containing:
- Match information
- Player statistics
- Team performance metrics

Data is split chronologically into three sets:
- Training set: Jan 3, 2009 - Dec 29, 2013 (13,155 samples)
- Validation set: Jan 1, 2014 - Dec 28, 2014 (2,887 samples)
- Test set: Jan 1, 2015 - Dec 31, 2015 (3,052 samples)

## Models

### Deep Learning Model (HybridModel)
- Transformer blocks for sequence modeling
- 1D CNN blocks for feature processing
- Combined processing of categorical and continuous features
- Sequential training approach with monthly updates

### Benchmark Models
- Decision Tree
- Random Forest
- k-Nearest Neighbors
- Gradient Boosting
- XGBoost
- CatBoost

## Model Architecture

### HybridModel Components:
- Embedding layers for categorical features
- 1D CNN blocks for continuous features
- Transformer layers for sequence modeling
- Classification head

### Key Parameters:
- d_model: Dimension of model embeddings
- nhead: Number of attention heads
- num_transformer_layers: Number of transformer blocks
- dropout: Dropout rate for regularization

## Results

The model evaluation metrics include:
- Accuracy
- Precision
- Recall
- F1-Score
- Training Time
- Confusion Matrix

## Training Process

The training follows a sequential approach:
1. Initial training on the complete training set
2. Monthly validation and model updates
3. Sequential evaluation on test set
4. Model retraining after each month's predictions

## Usage

1. Data Preparation:

```bash
python process_data.py
```

2. Training:

```bash
python training.py
```
