# Supplementary material for: Predicting sport event outcomes using deep learning
Source: PeerJ Comput Sci. 2025 Jul 21;11:e3011. doi: 10.7717/peerj-cs.3011 (PMC12453701; doi:10.7717/peerj-cs.3011)
Supplement: Supplemental Information 1 [file peerj-cs-11-3011-s001.zip › model.py]

import torch
import torch.nn as nn
import torch.nn.functional as F

class OneDCNNBlock(nn.Module):
    def __init__(self, in_channels, out_channels, kernel_size=3, stride=1, padding=1):
        super().__init__()
        self.conv1 = nn.Conv1d(in_channels, out_channels, kernel_size, stride, padding)
        self.bn1 = nn.BatchNorm1d(out_channels)
        self.conv2 = nn.Conv1d(out_channels, out_channels, kernel_size, stride, padding)
        self.bn2 = nn.BatchNorm1d(out_channels)
        self.act = nn.LeakyReLU(negative_slope=0.01)
        self.pool = nn.MaxPool1d(kernel_size=2, stride=2)
        self.residual_fc = nn.Linear(in_channels, out_channels)
        
    def forward(self, x):
        # Reshape input to fit Conv1d (batch, channels, seq_len)
        x = x.permute(0, 2, 1)  # Change shape to (batch, features, seq_len)
        
        residual = self.residual_fc(x.permute(0, 2, 1))  # Residual branch
        
        x = self.conv1(x)
        x = self.bn1(x)
        x = self.act(x)
        x = self.conv2(x)
        x = self.bn2(x)
        x = self.act(x)
        x = self.pool(x)
        
        # Add residual connection
        x = x + residual.permute(0, 2, 1)
        
        # Flatten output
        x = x.permute(0, 2, 1).contiguous()
        return x

class TransformerBlock(nn.Module):
    def __init__(self, d_model, nhead, d_ff=2048, dropout=0.1):
        super().__init__()
        self.self_attn = nn.MultiheadAttention(d_model, nhead, dropout=dropout)
        self.ff = nn.Sequential(
            nn.Linear(d_model, d_ff),
            nn.ReLU(),
            nn.Linear(d_ff, d_model)
        )
        self.norm1 = nn.LayerNorm(d_model)
        self.norm2 = nn.LayerNorm(d_model)
        self.dropout = nn.Dropout(dropout)
        
    def forward(self, x):
        attn_output, _ = self.self_attn(x, x, x)
        x = self.norm1(x + self.dropout(attn_output))
        ff_output = self.ff(x)
        x = self.norm2(x + self.dropout(ff_output))
        return x

class HybridModel(nn.Module):
    def __init__(self, 
                 num_categories,
                 cat_dims,
                 cont_dim,
                 d_model,
                 nhead,
                 num_transformer_layers,
                 num_classes,
                 seq_len,
                 dropout=0.1):
        super().__init__()
        
        # Embedding layers for categorical features
        self.embeddings = nn.ModuleList([
            nn.Embedding(num_cat, d_model) 
            for num_cat in cat_dims
        ])
        
        # 1D CNN for continuous features
        self.one_d_cnn = OneDCNNBlock(cont_dim, d_model)
        
        # Transformer layers
        self.transformer_layers = nn.ModuleList([
            TransformerBlock(d_model, nhead, d_model * 4, dropout)
            for _ in range(num_transformer_layers)
        ])
        
        # Final classification layer
        total_dim = d_model * len(cat_dims) + d_model
        self.classifier = nn.Linear(total_dim, num_classes)
        
    def forward(self, x_cat, x_cont):
        # Process categorical features
        cat_embeddings = [emb(x_cat[:, i]) for i, emb in enumerate(self.embeddings)]
        cat_features = torch.cat(cat_embeddings, dim=-1)
        
        # Process continuous features with 1D CNN
        cont_features = self.one_d_cnn(x_cont)
        
        # Combine features
        combined_features = torch.cat([cat_features, cont_features], dim=-1)
        
        # Pass through Transformer layers
        for transformer in self.transformer_layers:
            combined_features = transformer(combined_features)
            
        # Classification
        logits = self.classifier(combined_features)
        return logits
