# Supplementary material for: Predicting sport event outcomes using deep learning
Source: PeerJ Comput Sci. 2025 Jul 21;11:e3011. doi: 10.7717/peerj-cs.3011 (PMC12453701; doi:10.7717/peerj-cs.3011)
Supplement: Supplemental Information 1 [file peerj-cs-11-3011-s001.zip › training.py]

import torch
import torch.nn as nn
import torch.optim as optim
from torch.utils.data import Dataset, DataLoader
import numpy as np
from sklearn.preprocessing import LabelEncoder
from model import HybridModel
from process_data import prepare_data, create_features, get_fifa_data
import sqlite3
import pandas as pd
class SoccerMatchDataset(Dataset):
    def __init__(self, features, labels):
        self.features = features
        self.labels = labels

        self.cat_columns = features.select_dtypes(include=['object', 'category']).columns
        self.cont_columns = features.select_dtypes(include=['float64', 'int64']).columns
        
        # Encode categorical features
        self.label_encoders = {}
        self.encoded_cat_features = {}
        
        for col in self.cat_columns:
            le = LabelEncoder()
            self.encoded_cat_features[col] = le.fit_transform(features[col])
            self.label_encoders[col] = le
            
        # Convert to tensors
        self.cat_features = torch.tensor(np.stack([self.encoded_cat_features[col] 
                                                 for col in self.cat_columns], axis=1), 
                                       dtype=torch.long)
        self.cont_features = torch.tensor(features[self.cont_columns].values, 
                                        dtype=torch.float32)
        self.labels = torch.tensor(labels.values, dtype=torch.long)
        
    def __len__(self):
        return len(self.labels)
    
    def __getitem__(self, idx):
        return {
            'cat_features': self.cat_features[idx],
            'cont_features': self.cont_features[idx],
            'label': self.labels[idx]
        }

def train_model(model, train_dataset, val_dataset, criterion, optimizer, device):
    """
    Train model using sequential time-series approach:
    1. Initial training on training set
    2. Monthly validation and retraining for 12 months
    """
    best_val_loss = float('inf')
    
    # Convert validation dataset dates to months
    val_dates = pd.to_datetime(val_dataset.features['date'])
    unique_months = val_dates.dt.to_period('M').unique().sort_values()
    
    print("Starting sequential training process...")
    
    # Initial training on full training set
    initial_train_loader = DataLoader(train_dataset, batch_size=32, shuffle=True)
    print("\nInitial training on full training set...")
    _train_epoch(model, initial_train_loader, criterion, optimizer, device)
    
    # Sequential monthly validation and retraining
    for month_idx, current_month in enumerate(unique_months, 1):
        print(f"\nProcessing month {month_idx}/12: {current_month}")
        
        # Create validation set for current month
        current_month_mask = val_dates.dt.to_period('M') == current_month
        current_month_dataset = subset_dataset(val_dataset, current_month_mask)
        current_val_loader = DataLoader(current_month_dataset, batch_size=32)
        
        # Validate on current month
        val_loss, val_acc = _validate(model, current_val_loader, criterion, device)
        print(f"Validation - Month: {current_month}, Loss: {val_loss:.4f}, Acc: {val_acc:.2f}%")
        
        # Save best model
        if val_loss < best_val_loss:
            best_val_loss = val_loss
            torch.save({
                'month': current_month,
                'model_state_dict': model.state_dict(),
                'optimizer_state_dict': optimizer.state_dict(),
                'val_loss': val_loss,
                'val_acc': val_acc
            }, f'best_model_month_{month_idx}.pth')
        
        # Update training set with current month's data
        updated_train_dataset = combine_datasets(train_dataset, current_month_dataset)
        updated_train_loader = DataLoader(updated_train_dataset, batch_size=32, shuffle=True)
        
        # Retrain model with updated training set
        print(f"Retraining with data up to month {month_idx}...")
        _train_epoch(model, updated_train_loader, criterion, optimizer, device)
        
        # Update training dataset for next iteration
        train_dataset = updated_train_dataset

def _train_epoch(model, train_loader, criterion, optimizer, device):
    """Helper function to train for one epoch"""
    model.train()
    total_loss = 0
    correct = 0
    total = 0
    
    for batch in train_loader:
        cat_features = batch['cat_features'].to(device)
        cont_features = batch['cont_features'].to(device)
        labels = batch['label'].to(device)
        
        optimizer.zero_grad()
        outputs = model(cat_features, cont_features)
        loss = criterion(outputs, labels)
        loss.backward()
        optimizer.step()
        
        total_loss += loss.item()
        _, predicted = outputs.max(1)
        total += labels.size(0)
        correct += predicted.eq(labels).sum().item()
    
    epoch_loss = total_loss / len(train_loader)
    epoch_acc = 100. * correct / total
    print(f'Training - Loss: {epoch_loss:.4f}, Acc: {epoch_acc:.2f}%')

def _validate(model, val_loader, criterion, device):
    """Helper function for validation"""
    model.eval()
    total_loss = 0
    correct = 0
    total = 0
    
    with torch.no_grad():
        for batch in val_loader:
            cat_features = batch['cat_features'].to(device)
            cont_features = batch['cont_features'].to(device)
            labels = batch['label'].to(device)
            
            outputs = model(cat_features, cont_features)
            loss = criterion(outputs, labels)
            
            total_loss += loss.item()
            _, predicted = outputs.max(1)
            total += labels.size(0)
            correct += predicted.eq(labels).sum().item()
    
    return total_loss / len(val_loader), 100. * correct / total

def subset_dataset(dataset, mask):
    """Create a subset of the dataset based on a boolean mask"""
    subset_features = dataset.features[mask]
    subset_labels = dataset.labels[mask]
    return SoccerMatchDataset(subset_features, subset_labels)

def combine_datasets(dataset1, dataset2):
    """Combine two datasets"""
    combined_features = pd.concat([dataset1.features, dataset2.features])
    combined_labels = pd.concat([dataset1.labels, dataset2.labels])
    return SoccerMatchDataset(combined_features, combined_labels)


def main():
    # Hyperparameters
    BATCH_SIZE = 32
    NUM_EPOCHS = 50
    LEARNING_RATE = 0.001
    D_MODEL = 128
    NHEAD = 8
    NUM_TRANSFORMER_LAYERS = 3
    DROPOUT = 0.1
    
    # Device configuration
    device = torch.device('cuda' if torch.cuda.is_available() else 'cpu')
    
    path = "./"  #Insert path here
    database = path + 'database.sqlite'
    conn = sqlite3.connect(database)

    #Fetching required data tables
    player_stats_data = pd.read_sql("SELECT * FROM Player_Attributes;", conn)
    match_data = pd.read_sql("SELECT * FROM Match;", conn)

    #Reduce match data to fulfill run time requirements
    rows = ["country_id", "league_id", "season", "stage", "date", "match_api_id", "home_team_api_id", 
            "away_team_api_id", "home_team_goal", "away_team_goal", "home_player_1", "home_player_2",
            "home_player_3", "home_player_4", "home_player_5", "home_player_6", "home_player_7", 
            "home_player_8", "home_player_9", "home_player_10", "home_player_11", "away_player_1",
            "away_player_2", "away_player_3", "away_player_4", "away_player_5", "away_player_6",
            "away_player_7", "away_player_8", "away_player_9", "away_player_10", "away_player_11"]
    match_data.dropna(subset = rows, inplace = True)
    fifa_data = get_fifa_data(match_data, player_stats_data, data_exists = False)

    #Creating features and labels based on data provided
    bk_cols = ['B365', 'BW', 'IW', 'LB', 'PS', 'WH', 'SJ', 'VC', 'GB', 'BS']
    bk_cols_selected = ['B365', 'BW']

    feables = create_features(match_data, fifa_data, bk_cols)
    X_train, X_val, X_test, y_train, y_val, y_test = prepare_data(feables)
    
    # Create datasets
    train_dataset = SoccerMatchDataset(X_train, y_train)
    val_dataset = SoccerMatchDataset(X_val, y_val)
    test_dataset = SoccerMatchDataset(X_test, y_test)
    
    # Create data loaders
    train_loader = DataLoader(train_dataset, batch_size=BATCH_SIZE, shuffle=True)
    test_loader = DataLoader(test_dataset, batch_size=BATCH_SIZE)
    
    # Initialize model
    num_categories = len(train_dataset.cat_columns)
    cat_dims = [len(train_dataset.label_encoders[col].classes_) 
                for col in train_dataset.cat_columns]
    cont_dim = len(train_dataset.cont_columns)
    num_classes = len(np.unique(y_train))
    seq_len = X_train.shape[1]
    
    model = HybridModel(
        num_categories=num_categories,
        cat_dims=cat_dims,
        cont_dim=cont_dim,
        d_model=D_MODEL,
        nhead=NHEAD,
        num_transformer_layers=NUM_TRANSFORMER_LAYERS,
        num_classes=num_classes,
        seq_len=seq_len,
        dropout=DROPOUT
    ).to(device)
    
    # Loss and optimizer
    criterion = nn.CrossEntropyLoss()
    optimizer = optim.Adam(model.parameters(), lr=LEARNING_RATE)
    
    train_model(model, train_dataset, val_dataset, criterion, optimizer, device)
    
    # After training, perform sequential evaluation on test set
    test_dates = pd.to_datetime(test_dataset.features['date'])
    test_months = test_dates.dt.to_period('M').unique().sort_values()
    
    print("\nStarting sequential evaluation on test set...")
    for month_idx, current_month in enumerate(test_months, 1):
        # Create test set for current month
        current_month_mask = test_dates.dt.to_period('M') == current_month
        current_month_dataset = subset_dataset(test_dataset, current_month_mask)
        current_test_loader = DataLoader(current_month_dataset, batch_size=32)
        
        # Evaluate
        test_loss, test_acc = _validate(model, current_test_loader, criterion, device)
        print(f"Test - Month {month_idx}/12: {current_month}, Loss: {test_loss:.4f}, Acc: {test_acc:.2f}%")
        
        # Update training set and retrain
        train_dataset = combine_datasets(train_dataset, current_month_dataset)
        train_loader = DataLoader(train_dataset, batch_size=32, shuffle=True)
        _train_epoch(model, train_loader, criterion, optimizer, device)

if __name__ == '__main__':
    main()

if __name__ == '__main__':
    main()
