# Supplementary material for: Predicting sport event outcomes using deep learning
Source: PeerJ Comput Sci. 2025 Jul 21;11:e3011. doi: 10.7717/peerj-cs.3011 (PMC12453701; doi:10.7717/peerj-cs.3011)
Supplement: Supplemental Information 1 [file peerj-cs-11-3011-s001.zip › process_data.py]

import pandas as pd
import numpy as np

def get_fifa_stats(match, player_stats):
    """Aggregates fifa stats for a given match."""
    
    # Define variables
    match_id = match.match_api_id
    date = match['date']
    players = ['home_player_1', 'home_player_2', 'home_player_3', "home_player_4", "home_player_5",
               "home_player_6", "home_player_7", "home_player_8", "home_player_9", "home_player_10",
               "home_player_11", "away_player_1", "away_player_2", "away_player_3", "away_player_4",
               "away_player_5", "away_player_6", "away_player_7", "away_player_8", "away_player_9",
               "away_player_10", "away_player_11"]
    
    player_stats_new = pd.DataFrame()
    names = []
    
    # Loop through all players
    for player in players:
        # Get player ID
        player_id = match[player]
        
        # Get player stats
        stats = player_stats[player_stats.player_api_id == player_id]
        
        # Identify current stats
        current_stats = stats[stats.date < date].sort_values(by='date', ascending=False)[:1]
        
        if np.isnan(player_id):
            overall_rating = pd.Series(0)
        else:
            current_stats.reset_index(inplace=True, drop=True)
            overall_rating = pd.Series(current_stats.loc[0, "overall_rating"])
            
        # Rename stat
        name = f"{player}_overall_rating"
        names.append(name)
        
        # Aggregate stats
        player_stats_new = pd.concat([player_stats_new, overall_rating], axis=1)
    
    player_stats_new.columns = names
    player_stats_new['match_api_id'] = match_id
    player_stats_new.reset_index(inplace=True, drop=True)
    
    return player_stats_new.loc[0]

def get_fifa_data(matches, player_stats, path = None, data_exists = False):
    ''' Gets fifa data for all matches. '''  
    
    #Check if fifa data already exists
    if data_exists == True:
        
        fifa_data = pd.read_pickle(path)
        
    else:
        
        print("Collecting fifa data for each match...")       
        
        #Apply get_fifa_stats for each match
        fifa_data = matches.apply(lambda x :get_fifa_stats(x, player_stats), axis = 1)
    
    #Return fifa_data
    return fifa_data

def get_overall_fifa_rankings(fifa_data, get_overall=False):
    """Get overall fifa rankings from fifa data."""
    # Get all player stats
    fifa_stats = fifa_data.loc[:, fifa_data.columns.str.contains('overall_rating')]
    
    # Create home/away versions for each stat
    home_stats = fifa_stats.loc[:, fifa_stats.columns.str.contains('home')]
    away_stats = fifa_stats.loc[:, fifa_stats.columns.str.contains('away')]

    # Calculate means
    home_stats_mean = pd.DataFrame(home_stats.mean(axis=1))
    away_stats_mean = pd.DataFrame(away_stats.mean(axis=1))

    # Rename columns
    home_stats_mean.columns = ['home_overall_rating_mean'] 
    away_stats_mean.columns = ['away_overall_rating_mean']
    
    # Combine into single dataframe
    fifa_stats_agg = pd.concat([home_stats_mean, away_stats_mean], axis=1)
    fifa_stats_agg['match_api_id'] = fifa_data['match_api_id']
    
    return fifa_stats_agg

def get_match_features(match, matches, x=10):
    """Create match specific features for a given match."""
    # Define variables
    date = match.date
    home_team = match.home_team_api_id
    away_team = match.away_team_api_id
    
    # Get last x matches of home team
    home_matches = matches[(matches.home_team_api_id == home_team) | 
                         (matches.away_team_api_id == home_team)]
    home_matches = home_matches[home_matches.date < date].sort_values(by='date', 
                                                                     ascending=False)[:x]
    
    # Get last x matches of away team
    away_matches = matches[(matches.home_team_api_id == away_team) | 
                         (matches.away_team_api_id == away_team)]
    away_matches = away_matches[away_matches.date < date].sort_values(by='date', 
                                                                     ascending=False)[:x]
    
    # Create goal statistics
    home_goals = []
    away_goals = []
    
    # Get goals for home team
    for _, match in home_matches.iterrows():
        if match.home_team_api_id == home_team:
            home_goals.append(match.home_team_goal)
        else:
            home_goals.append(match.away_team_goal)
            
    # Get goals for away team
    for _, match in away_matches.iterrows():
        if match.home_team_api_id == away_team:
            away_goals.append(match.home_team_goal)
        else:
            away_goals.append(match.away_team_goal)
            
    # Calculate averages
    home_goals_mean = np.mean(home_goals) if len(home_goals) > 0 else 0
    away_goals_mean = np.mean(away_goals) if len(away_goals) > 0 else 0
    
    # Create features
    features = pd.Series({
        'match_api_id': match.match_api_id,
        'league_id': match.league_id,
        'home_team_goals_mean': home_goals_mean,
        'away_team_goals_mean': away_goals_mean,
    })
    
    return features

def get_match_label(match):
    """Derives a label for a given match."""
    # Define variables
    home_goals = match['home_team_goal']
    away_goals = match['away_team_goal']
    
    # Create label
    if home_goals > away_goals:
        label = "Win"
    elif home_goals == away_goals:
        label = "Draw"
    else:
        label = "Defeat"
        
    # Return label series
    return pd.Series({
        'match_api_id': match['match_api_id'],
        'label': label
    })

def get_bookkeeper_data(matches, bookkeepers, horizontal=True):
    """Aggregates bookkeeper data for all matches and bookkeepers."""
    bk_data = pd.DataFrame()
    
    # Loop through bookkeepers
    for bk in bookkeepers:
        # Get odds for Win, Draw, Defeat
        temp_data = matches[[f'B365{bk}', f'BW{bk}', f'IW{bk}',
                           f'LB{bk}', f'PS{bk}', f'WH{bk}',
                           'match_api_id']]
        
        # Rename columns
        temp_data.columns = ['B365', 'BW', 'IW', 'LB', 'PS', 'WH', 'match_api_id']
        
        # Calculate mean odds
        temp_data = temp_data.mean(axis=1)
        temp_data = pd.DataFrame(temp_data)
        
        # Rename column and assign back match IDs
        temp_data.columns = [bk]
        temp_data['match_api_id'] = matches['match_api_id']
        
        # Concatenate data
        bk_data = pd.concat([bk_data, temp_data[bk]], axis=1)
    
    # Add match IDs
    bk_data['match_api_id'] = matches['match_api_id']
    
    # Convert to horizontal format if requested
    if horizontal:
        bk_data = bk_data.set_index('match_api_id')
        bk_data = bk_data.transpose()
        bk_data = bk_data.reset_index()
        bk_data.rename(columns={'index': 'bookkeeper'}, inplace=True)
    
    return bk_data

def create_features(match_data, fifa_data, bk_cols_selected, get_overall=True):
    """Create and aggregate features for all matches."""
    
    # Get fifa stats features
    fifa_stats = get_overall_fifa_rankings(fifa_data, get_overall)
    
    # Get match features
    match_stats = match_data.apply(lambda x: get_match_features(x, match_data), axis=1)
    
    # Create dummies for league_id
    dummies = pd.get_dummies(match_stats['league_id']).rename(columns=lambda x: 'League_' + str(x))
    match_stats = pd.concat([match_stats, dummies], axis=1)
    match_stats.drop(['league_id'], inplace=True, axis=1)
    
    # Get match labels
    labels = match_data.apply(get_match_label, axis=1)
    
    # Get bookkeeper data
    bk_data = get_bookkeeper_data(match_data, bk_cols_selected, horizontal=True)
    bk_data.loc[:,'match_api_id'] = match_data.loc[:,'match_api_id']
    
    # Merge features
    features = pd.merge(match_stats, fifa_stats, on='match_api_id', how='left')
    features = pd.merge(features, bk_data, on='match_api_id', how='left')
    feables = pd.merge(features, labels, on='match_api_id', how='left')
    
    # Drop NA values
    feables.dropna(inplace=True)
    
    return feables

def prepare_data(feables):
    """
    Split data into training, validation and test sets based on chronological order.
    
    Training set: Jan 3, 2009 - Dec 29, 2013
    Validation set: Jan 1, 2014 - Dec 28, 2014
    Test set: Jan 1, 2015 - Dec 31, 2015
    """
    # Ensure date column is in datetime format
    feables['date'] = pd.to_datetime(feables['date'])
    
    # Define date ranges for splits
    train_end = '2013-12-29'
    val_start = '2014-01-01'
    val_end = '2014-12-28'
    test_start = '2015-01-01'
    test_end = '2015-12-31'
    
    # Split data chronologically
    train_data = feables[feables['date'] <= train_end].copy()
    val_data = feables[(feables['date'] >= val_start) & 
                      (feables['date'] <= val_end)].copy()
    test_data = feables[(feables['date'] >= test_start) & 
                       (feables['date'] <= test_end)].copy()
    
    # Function to separate features and labels
    def split_features_labels(data):
        # Remove date and match_api_id columns
        inputs = data.drop(['date', 'match_api_id'], axis=1)
        labels = inputs.pop('label')  # Remove and return the label column
        return inputs, labels
    
    # Split each set into features and labels
    X_train, y_train = split_features_labels(train_data)
    X_val, y_val = split_features_labels(val_data)
    X_test, y_test = split_features_labels(test_data)
    
    # Print dataset sizes
    print(f"Training set size: {len(X_train)} samples")
    print(f"Validation set size: {len(X_val)} samples")
    print(f"Test set size: {len(X_test)} samples")
    print(f"Total samples: {len(X_train) + len(X_val) + len(X_test)}")
    
    # Print date ranges
    print(f"\nDate ranges:")
    print(f"Training: {train_data['date'].min()} to {train_data['date'].max()}")
    print(f"Validation: {val_data['date'].min()} to {val_data['date'].max()}")
    print(f"Test: {test_data['date'].min()} to {test_data['date'].max()}")
    
    return X_train, X_val, X_test, y_train, y_val, y_test
