# Supplementary material for: Predicting sport event outcomes using deep learning
Source: PeerJ Comput Sci. 2025 Jul 21;11:e3011. doi: 10.7717/peerj-cs.3011 (PMC12453701; doi:10.7717/peerj-cs.3011)
Supplement: Supplemental Information 1 [file peerj-cs-11-3011-s001.zip › benchmarking.py]

import pandas as pd
from sklearn.tree import DecisionTreeClassifier
from sklearn.ensemble import RandomForestClassifier, GradientBoostingClassifier
from sklearn.neighbors import KNeighborsClassifier
from xgboost import XGBClassifier
from catboost import CatBoostClassifier
from sklearn.metrics import accuracy_score, precision_score, recall_score, f1_score
from sklearn.metrics import classification_report, confusion_matrix
import time
from process_data import prepare_data

def evaluate_model(y_true, y_pred, model_name, training_time):
    """
    Evaluate model with different metrics
    """
    accuracy = accuracy_score(y_true, y_pred)
    precision = precision_score(y_true, y_pred, average='weighted')
    recall = recall_score(y_true, y_pred, average='weighted')
    f1 = f1_score(y_true, y_pred, average='weighted')
    
    print(f"\n{'-'*50}")
    print(f"Model: {model_name}")
    print(f"Training Time: {training_time:.2f} seconds")
    print(f"Accuracy: {accuracy:.4f}")
    print(f"Precision: {precision:.4f}")
    print(f"Recall: {recall:.4f}")
    print(f"F1-Score: {f1:.4f}")
    print("\nClassification Report:")
    print(classification_report(y_true, y_pred))
    print("\nConfusion Matrix:")
    print(confusion_matrix(y_true, y_pred))
    
    return {
        'model': model_name,
        'accuracy': accuracy,
        'precision': precision,
        'recall': recall,
        'f1_score': f1,
        'training_time': training_time
    }

def benchmark_models(X_train, X_test, y_train, y_test):
    """
    Train and evaluate all models
    """
    models = {
        'Decision Tree': DecisionTreeClassifier(random_state=42),
        'Random Forest': RandomForestClassifier(n_estimators=100, random_state=42),
        'KNN': KNeighborsClassifier(n_neighbors=5),
        'Gradient Boosting': GradientBoostingClassifier(random_state=42),
        'XGBoost': XGBClassifier(random_state=42),
        'CatBoost': CatBoostClassifier(random_state=42, verbose=False)
    }
    
    results = []
    
    for name, model in models.items():
        print(f"\nTraining {name}...")
        start_time = time.time()
        
        # Train the model
        model.fit(X_train, y_train)
        
        # Calculate training time
        training_time = time.time() - start_time
        
        # Make predictions
        y_pred = model.predict(X_test)
        
        # Evaluate and store results
        result = evaluate_model(y_test, y_pred, name, training_time)
        results.append(result)
    
    return pd.DataFrame(results)

def main():
    feables = pd.read_csv('./data/data.csv')
    
    # Split data into training/test sets
    X_train, X_test, y_train, y_test = prepare_data(feables)
    
    # Run benchmark
    results_df = benchmark_models(X_train, X_test, y_train, y_test)
    
    # Print summary results
    print("\nSummary of all models:")
    print(results_df.sort_values('accuracy', ascending=False))

if __name__ == "__main__":
    main()
